# Supplementary material for: Dynamic accumulation of fatty acids in duck (Anas platyrhynchos) breast muscle and its correlations with gene expression
Source: BMC Genomics. 2020 Jan 17;21:58. doi: 10.1186/s12864-020-6482-7 (PMC6969424; doi:10.1186/s12864-020-6482-7)
Supplement: Supplementary file 1 — Additional file 1 Fatty acid profiles in breast muscle of Pekin ducks and mallards at ages of 2 weeks, 4 weeks, 6 weeks and 8 weeks. [file 12864_2020_6482_MOESM1_ESM.xlsx]

## Sheet: composition of fatty acids
	2w_pk	2w_MD		4w_pk	4w_MD		6w_pk	6w_MD		8w_pk	8w_MD
Saturated
C14:0	0.11±0.02	0.09±0.02		0.07±0.02	0.05±0.01		0.1±0.03	0.05±0.01		0.31±0.09	0.07±0.03
C16:0	9.28±0.8	8.77±0.75		7.19±0.96	6.52±0.65		9.26±1.26	6.42±1.11		17.95±4.39	9.49±2.11
C18:0	8.77±0.28	8.62±0.36		6.29±0.47	6.84±0.77		6.58±0.59	6.6±0.42		8.35±0.88	7.98±1.3
C20:0	0.44±0.03	0.56±0.07		0.3±0.05	0.44±0.08		0.28±0.03	0.37±0.04		0.23±0.02	0.28±0.02
C22:0	0.31±0.02	0.43±0.07		0.19±0.05	0.32±0.09		0.22±0.03	0.27±0.03		0.14±0.03	0.22±0.03
C24:0	0.49±0.03	0.66±0.08		0.39±0.05	0.55±0.05		0.41±0.03	0.49±0.02		0.39±0.04	0.49±0.05
Monounsaturated
C14:1 n-5	0.01±0	0.02±0.01		0.01±0	0.01±0		0.01±0	0.01±0		0.05±0.01	0.01±0
C16:1 n-7	0.35±0.08	0.24±0.1		0.28±0.17	0.12±0.05		0.38±0.12	0.08±0.04		2.18±0.73	0.27±0.13
C18:1 n-9	12.85±1.45	9.85±1.44		8.29±1.7	6.96±1.53		8.76±1.99	5.87±1.57		28.76±10.12	9.1±3.11
C20:1 n-11	0.2±0.02	0.1±0.03		0.1±0.02	0.07±0.02		0.1±0.02	0.05±0.01		0.12±0.03	0.09±0.02
C22:1 n-13	0.05±0.01	0.06±0.01		0.02±0.01	0.03±0.01		0.03±0.01	0.02±0.01		0.02±0.01	0.02±0.01
c24:1 n-15	0.55±0.03	0.57±0.04		0.43±0.03	0.48±0.06		0.42±0.02	0.44±0.03		0.37±0.03	0.38±0.03
Polyunsaturated
C18:2 n-6	7.23±0.61	5.52±0.73		5.36±0.66	4.24±0.81		6.85±1.19	4.44±0.79		13.91±3.24	10.02±2.46
C18:3 n-6	0.11±0.01	0.13±0.01		0.08±0.01	0.09±0.02		0.08±0.01	0.09±0.02		0.1±0.02	0.08±0.02
C18:3 n-3	0.09±0.03	0.07±0.02		0.08±0.02	0.06±0.01		0.11±0.05	0.05±0.01		0.35±0.09	0.13±0.04
C20:2 n-6	1.49±0.14	0.81±0.17		0.93±0.16	0.42±0.09		0.75±0.15	0.32±0.07		0.66±0.11	0.48±0.09
C20:3 n-6	1.28±0.1	1.1±0.13		0.91±0.13	0.61±0.12		0.79±0.16	0.42±0.03		0.56±0.16	0.45±0.07
C20:4 n-6	7.59±0.52	10.21±0.99		7.89±0.9	10.79±0.88		9.99±0.87	10.83±1.07		9.92±1.57	12.66±2.04
C20:5 n-3	0.18±0.02	0.16±0.05		0.1±0.03	0.06±0.02		0.07±0.03	0.02±0.01		0.06±0.03	0.08±0.03
C22:6 n-3	0.56±0.04	0.72±0.04		0.49±0.04	0.61±0.05		0.56±0.05	0.64±0.07		0.64±0.07	0.72±0.07
Fatty acid groups
TFA	51.91±2.63	48.62±2.51		39.41±3.94	39.26±4.14		45.73±4.96	37.47±2.45		85.07±17.88	53±10.56
SFA	19.4±0.92	19.12±0.8		14.43±1.3	14.73±1.48		16.85±1.75	14.2±1.31		27.37±5.18	18.52±3.33
MUFA	13.97±1.56	10.78±1.56		9.14±1.87	7.66±1.63		9.69±2.11	6.46±1.62		31.49±10.82	9.86±3.21
PUFA	18.54±0.66	18.72±0.75		15.85±1.14	16.87±1.29		19.2±1.55	16.8±0.95		26.2±3.79	24.62±4.55
UFA	32.5±1.79	29.5±1.79		24.98±2.71	24.53±2.74		28.88±3.28	23.27±1.34		57.69±12.8	34.48±7.27
MUFA/SFA	0.72±0.06	0.56±0.07		0.63±0.09	0.52±0.07		0.57±0.09	0.46±0.11		1.13±0.2	0.52±0.09
PUFA/SFA	0.96±0.03	0.98±0.03		1.1±0.04	1.15±0.05		1.14±0.05	1.19±0.09		0.97±0.11	1.33±0.09
UFA/SFA	1.68±0.05	1.54±0.05		1.73±0.07	1.67±0.07		1.71±0.07	1.65±0.12		2.1±0.11	1.85±0.09
n-3	0.83±0.04	0.95±0.05		0.67±0.04	0.73±0.04		0.74±0.08	0.72±0.05		1.04±0.12	0.93±0.11
n-6	17.71±0.62	17.76±0.75		15.17±1.13	16.14±1.27		18.46±1.5	16.09±0.91		25.16±3.68	23.69±4.46
n-6/n-3	21.32±0.6	18.65±1.24		22.59±1.75	22.21±1.73		25.17±2.13	22.49±1.08		24.15±1.71	25.31±2.73
