# Supplementary material for: Dynamic accumulation of fatty acids in duck (Anas platyrhynchos) breast muscle and its correlations with gene expression
Source: BMC Genomics. 2020 Jan 17;21:58. doi: 10.1186/s12864-020-6482-7 (PMC6969424; doi:10.1186/s12864-020-6482-7)
Supplement: Supplementary file 2 — Additional file 2. Difference of percentage and relative content of fatty acids between male and female ducks. [file 12864_2020_6482_MOESM2_ESM.xlsx]

## Sheet: relative content
Sex difference in relative content of fatty acids
	Mallard																	Pekin duck
fatty acid（mg/g）	2w			4w			6w			8w			P-value				fatty acid（mg/g）	2w			4w			6w			8w			P-value
	male	female		male	female		male	female		male	female		2w	4w	6w	8w		male	female		male	female		male	female		male	female		2w	4w	6w	8w
Saturated
C14:0	0.1±0.01	0.08±0.01		0.05±0.01	0.05±0.01		0.05±0.01	0.05±0.02		0.08±0.03	0.06±0.03		0.08	0.54	0.83	0.28	C14:0	0.11±0.01	0.12±0.02		0.07±0.02	0.07±0.01		0.11±0.03	0.08±0.03		0.32±0.11	0.29±0.08		0.66	0.55	0.08	0.59
C16:0	9.21±0.25	8.32±0.85		6.3±0.88	6.73±0.25		6.86±0.58	5.98±1.4		9.36±1.78	9.61±2.61		0.09	0.32	0.23	0.87	C16:0	9.35±0.77	9.19±1.05		7.3±1.35	7.07±0.48		10.07±0.96	8.45±1.02		19.06±4.48	16.85±4.49		0.8	0.73	0.03	0.46
C18:0	8.68±0.53	8.56±0.1		6.62±0.75	7.07±0.8		6.59±0.45	6.61±0.44		7.6±0.78	8.35±1.68		0.67	0.39	0.95	0.39	C18:0	8.71±0.29	8.85±0.32		6.54±0.24	6.04±0.53		6.96±0.21	6.21±0.62		8.44±0.66	8.26±1.13		0.51	0.09	0.03	0.77
C20:0	0.55±0.09	0.57±0.04		0.44±0.06	0.44±0.11		0.33±0.02	0.4±0.03		0.28±0.01	0.27±0.02		0.73	0.93	0	0.67	C20:0	0.44±0.04	0.45±0.01		0.32±0.02	0.28±0.06		0.28±0.02	0.27±0.03		0.22±0.02	0.24±0.03		0.53	0.26	0.82	0.22
C22:0	0.44±0.1	0.42±0.05		0.32±0.06	0.32±0.11		0.26±0.02	0.29±0.04		0.23±0.02	0.21±0.03		0.77	0.99	0.22	0.21	C22:0	0.31±0.02	0.31±0.03		0.22±0.03	0.17±0.05		0.22±0.01	0.22±0.04		0.14±0.01	0.15±0.04		0.82	0.08	0.77	0.72
C24:0	0.7±0.07	0.62±0.06		0.54±0.04	0.56±0.07		0.48±0.01	0.51±0.02		0.46±0.03	0.52±0.05		0.14	0.49	0.02	0.05	C24:0	0.48±0.04	0.5±0.03		0.41±0.04	0.37±0.04		0.42±0.02	0.41±0.04		0.38±0.05	0.4±0.04		0.55	0.1	0.4	0.52
Monounsaturated
C14:1n-5	0.02±0.01	0.02±0.01		0.01±0	0.01±0		0.01±0	0.01±0		0.01±0	0.01±0		0.9	0.16	0.32	0.21	C14:1	0.01±0	0.01±0		0.01±0	0.02±0		0.01±0	0.01±0		0.05±0.01	0.05±0.01		0.91	0.28	0.22	0.66
C16:1n-7	0.29±0.09	0.18±0.08		0.14±0.08	0.11±0.01		0.08±0.03	0.08±0.05		0.28±0.14	0.26±0.13		0.13	0.29	0.84	0.83	C16:1 cis-9	0.36±0.09	0.34±0.1		0.29±0.24	0.26±0.07		0.43±0.1	0.34±0.13		2.26±0.82	2.11±0.71		0.77	0.8	0.29	0.76
C18:1n-9	10.61±1.44	9.08±1.09		6.81±1.7	7.11±1.51		5.65±0.94	6.1±2.13		9.09±2.99	9.12±3.59		0.14	0.77	0.68	0.99	C18:1 cis-9	13.05±1.77	12.59±1.41		8.27±2.46	8.32±0.63		9.95±1.56	7.58±1.73		32.29±12.41	25.23±6.74		0.68	0.96	0.05	0.3
C20:1n-11	0.11±0.03	0.1±0.02		0.07±0.03	0.07±0.02		0.05±0.01	0.05±0.01		0.1±0.01	0.08±0.02		0.83	0.88	0.67	0.03	C20:1	0.21±0.02	0.19±0		0.11±0.02	0.1±0		0.12±0.02	0.09±0.02		0.13±0.03	0.12±0.04		0.12	0.93	0.05	0.63
C22:1n-13	0.07±0.01	0.05±0.01		0.02±0.01	0.03±0.01		0.01±0.01	0.02±0.01		0.03±0.01	0.02±0.01		0.01	0.64	0.36	0.58	C22:1	0.05±0.01	0.05±0.01		0.02±0.01	0.02±0.01		0.02±0.01	0.03±0.01		0.01±0	0.02±0.01		0.57	0.81	0.86	0.38
c24:1n-15	0.59±0.04	0.56±0.04		0.48±0.06	0.48±0.06		0.43±0.03	0.45±0.02		0.4±0.03	0.36±0.02		0.3	0.96	0.2	0.03	c24:1	0.55±0.02	0.54±0.05		0.43±0.01	0.42±0.04		0.42±0.01	0.41±0.03		0.36±0.02	0.38±0.04		0.64	0.51	0.66	0.25
Polyunsaturated
C18:2n-6	5.92±0.67	5.13±0.6		3.9±0.9	4.59±0.61		4.58±0.65	4.29±0.96		9.4±1.79	10.65±3.07		0.13	0.19	0.58	0.45	C18:2 n-6	7.12±0.61	7.37±0.76		5.36±0.92	5.36±0.38		7.6±1.12	6.1±0.71		14.99±2.9	12.84±3.52		0.59	0.99	0.04	0.32
C18:3n-6	0.13±0.01	0.12±0.01		0.08±0.02	0.09±0.01		0.09±0.02	0.08±0.01		0.08±0.01	0.07±0.02		0.36	0.73	0.67	0.41	C18:3 n-6	0.12±0.01	0.11±0.01		0.09±0.01	0.08±0.02		0.09±0.01	0.07±0.01		0.1±0.02	0.11±0.01		0.15	0.32	0	0.53
C18:3n-3	0.09±0.02	0.06±0.01		0.05±0.01	0.06±0.01		0.06±0.01	0.05±0.01		0.13±0.04	0.12±0.04		0.08	0.18	0.5	0.74	C18:3 n-3	0.09±0.04	0.09±0.03		0.08±0.03	0.08±0.01		0.14±0.04	0.08±0.03		0.38±0.07	0.32±0.11		0.81	0.7	0.03	0.3
C20:2n-6	0.84±0.24	0.77±0.1		0.43±0.08	0.4±0.11		0.34±0.08	0.3±0.05		0.51±0.05	0.44±0.11		0.61	0.57	0.37	0.24	C20:2	1.51±0.16	1.46±0.16		0.85±0.11	1.01±0.18		0.81±0.18	0.68±0.09		0.67±0.09	0.64±0.13		0.65	0.14	0.19	0.68
C20:3n-6	1.09±0.17	1.1±0.09		0.6±0.1	0.61±0.15		0.41±0.03	0.43±0.04		0.47±0.05	0.43±0.1		0.94	0.99	0.37	0.48	C20:3 n-6	1.26±0.11	1.31±0.1		0.91±0.12	0.91±0.16		0.8±0.18	0.79±0.14		0.56±0.05	0.57±0.24		0.48	0.96	0.96	1
C20:4n-6	10.18±1.39	10.24±0.58		10.73±0.7	10.85±1.11		10.92±0.59	10.73±1.49		11.54±1.36	13.78±2.1		0.95	0.84	0.79	0.08	C20:4 n-6	7.46±0.6	7.75±0.53		8.3±0.7	7.47±0.96		10.04±0.84	9.93±1		9.18±1.42	10.67±1.47		0.48	0.16	0.86	0.14
C20:5n-3	0.19±0.04	0.13±0.03		0.05±0.02	0.07±0.02		0.03±0.01	0.02±0.01		0.08±0.02	0.08±0.04		0.1	0.34	0.26	0.79	C20:5 n-3	0.18±0.02	0.19±0.01		0.1±0.01	0.11±0.04		0.08±0.03	0.05±0.02		0.05±0.03	0.06±0.04		0.46	0.72	0.12	0.6
C22:6n-3	0.72±0.04	0.73±0.04		0.63±0.07	0.59±0.02		0.64±0.04	0.64±0.09		0.69±0.02	0.75±0.08		0.67	0.31	0.88	0.18	C22:6 n-3	0.56±0.04	0.57±0.05		0.5±0.04	0.48±0.03		0.56±0.06	0.55±0.05		0.61±0.07	0.66±0.06		0.69	0.42	0.92	0.3
Fatty acid groups
SFA	19.67±0.26	18.57±0.77		14.27±1.69	15.18±1.25		14.58±0.94	13.83±1.62		18.01±2.44	19.03±4.28		0.04	0.36	0.4	0.66	SFA	19.39±0.73	19.42±1.34		14.87±1.57	13.99±0.91		18.06±1.02	15.64±1.48		28.56±4.97	26.18±5.67		0.98	0.31	0.02	0.5
MUFA	11.68±1.54	9.99±1.18		7.54±1.84	7.8±1.59		6.24±0.95	6.7±2.2		9.91±3.12	9.86±3.68		0.13	0.81	0.67	0.98	MUFA	14.24±1.9	13.73±1.5		9.13±2.72	9.15±0.6		10.94±1.64	8.46±1.85		35.1±13.25	27.91±7.45		0.67	0.99	0.05	0.32
PUFA	19.15±0.79	18.28±0.41		16.48±1.48	17.26±1.07		17.07±0.9	16.54±1.02		22.91±3.19	26.33±5.4		0.1	0.37	0.4	0.26	PUFA	18.29±0.51	18.84±0.86		16.2±1.11	15.49±1.18		20.13±0.68	18.27±1.67		26.54±3.34	25.86±4.57		0.27	0.36	0.05	0.79
TFA	50.51±0.92	46.83±2.24		38.29±4.83	40.24±3.57		37.89±1.84	37.07±3.12		50.83±8.47	55.22±12.93		0.02	0.49	0.63	0.54	TFA	51.93±2.71	51.98±3.31		40.19±5.28	38.63±2.33		49.13±2.95	42.37±4.26		90.2±19.24	79.95±16.83		0.98	0.56	0.02	0.4

## Sheet: percentage
Sex difference in percentage of fatty acids
	Mallard																	Pekin duck
fatty acid（%）	2w			4w			6w			8w			P-value				fatty acid（%）	2w			4w			6w			8w			P-value
	male	female		male	female		male	female		male	female		2w	4w	6w	8w		male	female		male	female		male	female		male	female		2w	4w	6w	8w
Saturated
C14:0	0.2±0.02	0.17±0.02		0.13±0.01	0.13±0.02		0.13±0.02	0.13±0.04		0.16±0.04	0.11±0.03		0.14	0.86	0.84	0.06	C14:0	0.21±0.01	0.22±0.03		0.18±0.03	0.17±0.03		0.23±0.05	0.18±0.05		0.35±0.05	0.36±0.03		0.57	0.68	0.14	0.77
C16:0	18.24±0.46	17.74±1.01		16.45±0.69	16.81±1.18		18.09±0.9	15.96±2.68		18.4±1.13	17.28±0.92		0.41	0.57	0.13	0.12	C16:0	17.97±0.56	17.64±0.91		18.08±1.05	18.32±1.19		20.46±0.88	19.95±1.11		21.06±0.49	20.87±1.41		0.52	0.75	0.44	0.79
C18:0	17.18±1.01	18.31±1.02		17.31±0.6	17.54±0.74		17.39±0.48	17.92±1.68		15.09±1.19	15.25±0.94		0.17	0.61	0.51	0.81	C18:0	16.81±1.08	17.05±0.8		16.42±1.38	15.63±0.8		14.2±0.86	14.69±1.12		9.61±1.56	10.47±1.05		0.72	0.3	0.46	0.33
C20:0	1.09±0.2	1.21±0.14		1.15±0.13	1.1±0.18		0.88±0.04	1.08±0.09		0.56±0.08	0.51±0.12		0.33	0.57	0	0.53	C20:0	0.84±0.11	0.87±0.04		0.8±0.13	0.72±0.12		0.57±0.05	0.65±0.07		0.25±0.05	0.31±0.04		0.71	0.34	0.06	0.11
C22:0	0.87±0.2	0.91±0.14		0.84±0.1	0.79±0.23		0.69±0.1	0.78±0.06		0.46±0.11	0.39±0.11		0.78	0.67	0.13	0.34	C22:0	0.6±0.06	0.6±0.01		0.55±0.11	0.43±0.11		0.45±0.04	0.51±0.09		0.16±0.04	0.18±0.04		0.89	0.1	0.21	0.42
C24:0	1.38±0.17	1.32±0.11		1.41±0.14	1.39±0.09		1.27±0.07	1.38±0.12		0.92±0.16	0.99±0.26		0.54	0.8	0.12	0.64	C24:0	0.93±0.1	0.96±0.04		1.04±0.14	0.94±0.06		0.86±0.04	0.96±0.09		0.44±0.12	0.51±0.11		0.65	0.2	0.05	0.36
Monounsaturated
C14:1n-5	0.03±0.01	0.04±0.02		0.04±0	0.03±0		0.04±0	0.04±0		0.03±0	0.03±0.01		0.71	0.75	0.35	0.46	C14:1	0.03±0	0.03±0		0.04±0	0.04±0		0.03±0	0.03±0		0.05±0	0.07±0.01		0.89	0.09	0	0.01
C16:1n-7	0.57±0.16	0.38±0.16		0.36±0.14	0.26±0.02		0.2±0.07	0.22±0.13		0.54±0.18	0.45±0.17		0.16	0.15	0.78	0.48	C16:1 cis-9	0.69±0.14	0.65±0.16		0.68±0.44	0.68±0.2		0.86±0.18	0.79±0.25		2.45±0.38	2.59±0.33		0.73	0.99	0.63	0.56
C18:1n-9	20.98±2.58	19.35±1.45		17.58±2.26	17.55±2.39		14.91±2.2	16.3±4.6		17.54±2.8	16.15±2.86		0.31	0.99	0.56	0.46	C18:1 cis-9	25.06±2.23	24.18±1.7		20.26±3.17	21.57±1.51		20.16±2.09	17.8±2.91		34.85±6.06	31.41±3.2		0.54	0.43	0.18	0.29
C20:1n-11	0.21±0.06	0.22±0.04		0.18±0.06	0.16±0.04		0.14±0.04	0.13±0.03		0.2±0.03	0.14±0.02		0.87	0.64	0.69	0	C20:1	0.4±0.04	0.36±0.03		0.26±0.04	0.27±0.02		0.23±0.03	0.21±0.04		0.15±0.03	0.15±0.02		0.09	0.65	0.26	0.92
C22:1n-13	0.14±0.02	0.1±0.01		0.06±0.02	0.07±0.02		0.04±0.01	0.05±0.02		0.05±0.02	0.04±0.01		0.02	0.86	0.33	0.35	C22:1	0.1±0.01	0.11±0.02		0.05±0.01	0.05±0.02		0.05±0.03	0.06±0.03		0.02±0.01	0.02±0.01		0.52	0.66	0.56	0.35
c24:1n-15	1.17±0.09	1.19±0.12		1.26±0.08	1.19±0.08		1.13±0.11	1.21±0.13		0.8±0.17	0.69±0.2		0.75	0.2	0.3	0.36	c24:1	1.06±0.03	1.04±0.09		1.09±0.13	1.09±0.06		0.86±0.05	0.98±0.06		0.41±0.08	0.49±0.07		0.59	0.9	0.01	0.14
Polyunsaturated
C18:2n-6	11.7±1.14	10.92±0.82		10.07±1.01	11.46±1.75		12.06±1.26	11.5±1.88		18.43±0.87	19.05±2.26		0.31	0.16	0.59	0.58	C18:2 n-6	13.69±0.61	14.17±0.85		13.3±1.1	13.9±0.98		15.44±1.71	14.4±0.68		16.78±1.91	15.91±1.05		0.35	0.39	0.25	0.4
C18:3n-6	0.26±0.03	0.26±0.02		0.22±0.05	0.22±0.04		0.23±0.05	0.23±0.03		0.16±0.02	0.13±0.04		0.85	0.95	0.8	0.17	C18:3 n-6	0.23±0.02	0.2±0.02		0.22±0.03	0.2±0.04		0.19±0.02	0.17±0.02		0.11±0.02	0.14±0.03		0.09	0.45	0.05	0.09
C18:3n-3	0.18±0.05	0.13±0.03		0.13±0.02	0.15±0.02		0.15±0.02	0.14±0.03		0.26±0.04	0.22±0.03		0.12	0.14	0.52	0.18	C18:3 n-3	0.18±0.07	0.16±0.05		0.21±0.05	0.2±0.04		0.29±0.07	0.19±0.05		0.42±0.05	0.39±0.05		0.78	0.93	0.04	0.25
C20:2n-6	1.67±0.46	1.65±0.17		1.13±0.12	1.01±0.32		0.89±0.19	0.82±0.21		1.02±0.11	0.81±0.12		0.94	0.44	0.58	0.02	C20:2	2.9±0.17	2.82±0.44		2.15±0.37	2.63±0.51		1.66±0.39	1.62±0.22		0.78±0.2	0.81±0.1		0.73	0.13	0.85	0.76
C20:3n-6	2.16±0.34	2.34±0.11		1.58±0.15	1.49±0.28		1.09±0.09	1.17±0.15		0.94±0.14	0.8±0.14		0.35	0.56	0.35	0.15	C20:3 n-6	2.44±0.33	2.54±0.31		2.27±0.18	2.34±0.37		1.63±0.42	1.89±0.4		0.65±0.16	0.7±0.27		0.65	0.71	0.36	0.73
C20:4n-6	20.19±3.07	21.92±2.05		28.28±2.95	27±2.16		28.9±2.28	29.19±4.97		22.89±1.92	25.41±2.54		0.39	0.45	0.91	0.12	C20:4 n-6	14.43±1.67	14.93±1.06		20.9±2.98	19.29±1.41		20.53±2.48	23.47±1.38		10.68±3.16	13.69±2.64		0.62	0.31	0.05	0.14
C20:5n-3	0.37±0.09	0.28±0.07		0.13±0.05	0.17±0.05		0.08±0.03	0.05±0.03		0.16±0.03	0.13±0.08		0.17	0.35	0.28	0.39	C20:5 n-3	0.34±0.04	0.36±0.03		0.25±0.03	0.28±0.1		0.16±0.06	0.13±0.04		0.06±0.03	0.08±0.05		0.45	0.58	0.3	0.49
C22:6n-3	1.42±0.1	1.56±0.16		1.67±0.32	1.48±0.11		1.7±0.14	1.73±0.3		1.39±0.2	1.41±0.31		0.18	0.24	0.86	0.9	C22:6 n-3	1.08±0.13	1.09±0.07		1.26±0.2	1.24±0.13		1.14±0.16	1.32±0.15		0.71±0.19	0.86±0.21		0.82	0.9	0.11	0.28
Fatty acid groups
SFA	38.95±0.75	39.66±0.7		37.3±0.53	37.76±1.28		38.45±0.69	37.23±2.16		35.59±1.34	34.54±0.66		0.22	0.48	0.26	0.16	SFA	37.37±0.77	37.34±0.64		37.08±0.92	36.22±0.95		36.77±0.43	36.94±1.37		31.88±1.29	32.71±0.83		0.96	0.18	0.8	0.26
MUFA	23.1±2.75	21.27±1.55		19.48±2.4	19.27±2.43		16.45±2.2	17.95±4.74		19.16±2.83	17.5±2.76		0.29	0.89	0.54	0.37	MUFA	27.35±2.37	26.37±1.74		22.38±3.48	23.7±1.38		22.19±2.12	19.87±2.99		37.93±6.33	34.72±3.19		0.51	0.45	0.2	0.34
PUFA	37.94±2.02	39.07±1.17		43.22±2.15	42.97±1.66		45.1±2.14	44.82±3.87		45.25±2.14	47.96±2.62		0.37	0.84	0.89	0.11	PUFA	35.29±1.62	36.29±1.3		40.55±2.62	40.08±0.86		41.04±1.94	43.19±1.82		30.19±5.21	32.57±2.72		0.35	0.71	0.11	0.39
