# Supplementary material for: Dynamic accumulation of fatty acids in duck (Anas platyrhynchos) breast muscle and its correlations with gene expression
Source: BMC Genomics. 2020 Jan 17;21:58. doi: 10.1186/s12864-020-6482-7 (PMC6969424; doi:10.1186/s12864-020-6482-7)
Supplement: Supplementary file 5 — Additional file 5. List of Genes in significant profiles and KEGG pathway enrichment analysis for each profile. [file 12864_2020_6482_MOESM5_ESM.xlsx]

## Sheet: gene list in each profile
profile3	profile19	profile22	profile26	profile36	profile38	profile15	profile20	profile21	profile23
CARD10	TNNC1	MFAP5	LOC101799584	TOX3	PHF19	LOC101803804	PTPRQ	PPIF	MEI1
DNASE1L3	METTL21C	KCNG2	SLC15A2	NRG3	ANKRD34B	TAGAP	VAT1L	NDUFB6	BCAT1
CLDN5	GPAM	CALCR	AGTR1	LOC101801548	LOC101791354	LOC101795407	FAM13A	FBP2	TNFRSF6B
TRIM65	TACR1	PI16	GRIN3A	ADGRG2	FKBP5	LOC101799932	ALDH1A3	HADHB	IL17RD
SOX7	LOC101799608	LOC101799824	ATRNL1	LMOD2	PLP1	FAM101B	FAM198A	SUCLA2	TGFBI
HHEX	LOC101800810	LOC101794341	CPA6	SNCA	DRP2	SDC1	BARX2	MGARP	C1S
SH3TC2	FAR2	ADAMTS20	ELMOD1	LOC101791983	GFRA1	ABHD6	GLIS3	MDH1	C1R
ALS2CL	SUSD4	LOC101801675	LOC101796443	LOC101802395	RXFP3	KLHL33	LOC101800273	GOT2	SOAT1
UNC13D	LOC101790830	OTOR	LOC101796234	IGF2BP2	VIT	PLEKHG5	C3	ATP5G1	B3GNT2
FAM129B	CKMT2	COMP	LOC101796734	UGT8	LOC101795765	WSCD1	LOC101803913	MDH2	IRS2
LLGL2	PROSER2	ISM1	LHCGR	KCNB2	STC2	S100A16	SOGA3	NT5DC1	ADAMTS8
MRPL33	ADGRF5	ITGB6	LRP1B	DGKI	TRPM8	LRRC75A	TNFAIP6	NDUFV1	SLC6A6
S1PR1	LOC101799848	TPBG	HCN1	LOC101801088	LOC101805092	LOC101804160	WISP1	LOC101801883	IL13RA1
ANKRD6	ADIPOQ	FGL1	LHFPL5	COL4A6	SMAD9	VEGFA	AMER3	LOC101801944	SH3PXD2B
TIE1	MB	SMCO3	EYA1	COL4A5	GABARAPL1	ITGA2B	COL1A2	NDUFB4	EMP1
KIAA1462	TRPV4	SPTBN5	SLC29A4	PSCA	HLF	DNAJC28	ARHGAP20	LOC101796089	MBOAT2
TTC19	IGFN1	SMOC2	IL12B	LOC101799201	BCAS1	LOC101797166	SVEP1	STBD1	IMPG2
LOC101799047	LOC101791842	LOC101792638	FLVCR1	ADAMTS5	TNMD	MISP	PTGFR	CCDC88C	BDNF
KIFC3	LOC101795453	TNXB	LOC101803972	CD9	FOXO3	MYLK4	LOC101797554	ATP5G3	EZR
NAALAD2	RFX5	MGP	TMEM45B	KLHDC8A	FMOD	CDH10	LRRC56	ACADL	FST
LOC101795292	CDH5	SCARA5	NRXN1	PLAU	LOC101789609	CMTM8	COCH	NDUFS1	VTN
HSPB2	CRAT	LOC101803217	RBFOX1	LOC101790988	HRH3	MZB1	ANXA1	PDHA1	KIAA0408
PLK2	ROBO3	LOC101790497	LOC101797491	LOC101790368	LOC101804352	CTNNBIP1	HTRA3	ETFDH	PLEKHH2
LOC101804875	SLC16A1	PRSS23	MCF2	LOC101803956	FBXO30	LURAP1L	LOC101789766	SUCLG1	MXRA5
HPSE	DUSP10	RIMKLB	ME3	CNTN2	AATK	NDUFA4L2	TNFAIP8L3	NDUFS7	ZNF217
LOC101792651	ANPEP	C1QTNF1	LRRC38	PLXNA2	MBP	ROBO4	LOX	DLD	TMEM156
PLXND1	CYC	BGLAP	AASS	TNFRSF13B	SULF1	ZNRF1	LOC101796804	APELA	BCL2
PFKL	LOC101796762	KCNA4	LOC101802892	CLDN19	GABRR1	ESAM	LIPG	SLC25A12	LOC101801953
C2CD2	ADRA1D	ENO2	PHTF2	NDNF	MOXD1	GRIK2	SLCO2A1	TBXA2R	LOC101798650
PLCB2	FADS6	CHGB	TMEFF2	RAB11FIP4	ULK2	NATD1	METTL24	PRDM4	CRABP1
TES	LOC101791995	SERPINF1	SPON2	RAP1GAP2	OGFOD3	NDUFC2	NCAM1	LOC101791608	SYBU
HMGB3	CCBL1	SEZ6L	CLEC19A	TLX1	NFIL3	TMEM116	APC2	NDUFB10	LGALS1
EGFL7	KRT23	BRINP3	SYT1	CSRP3	SAMD8	EMCN	HHIPL1	SDHA	PRR16
LOC101802936	BSG	PAPLN	TMOD1	C1QTNF4	GLDN	MYOZ3	PKP2	COQ3	GRAMD1B
APBB2	MMRN2	SLC27A6	DLG2	PLAG1	GRB10	TBC1D2	LOC101798019	PKM	C1QTNF3
ARHGEF9	EHD4	ART4	NRCAM	SLC1A2	CTDSPL	LOC101797254	EPB41L3	CS	HSPB7
CCDC85A	WFDC1	FUT9	TRPC4	CLIC6	DHRS7	DAPP1	THY1	FDPS	GDA
ZFPM1	FLT1	F5	SLC25A33	TRAF1	DLGAP2	PTER	PADI2	LOC101793235	RDH10
SNCAIP	EXOC3L1	PID1	LOC101791821	THBS4	GPR157	MARCKSL1	LOC101791902	ALDOC	LOC101799581
CMTM7	CYYR1	TAGLN3	NALCN	ROBO1	TSNAXIP1	ETS1	LOC101797935	MKNK1	EFCAB5
PCDH19	LOC101797638	TPST1	LPIN1	ADCYAP1R1	CHRM2	LYN	COL3A1	TSTD3	DNAJA4
PALD1	TEK	MYL10	GPR1	LOC101798774	NTN4	KDR	ABTB2	NDUFS6	TNC
PIK3R5	NNT	C7	LOC101802657	KIF1A	SESN1	NWD2	LOC101791850	GOT1	RRAD
GJC2	LGALS2	LOC101798873	KCNJ6	SCUBE2	LOC101802295	LOC101798499	MYOM3	LOC101789991	EGR1
UNC5B	SPHKAP	CRTAC1	BMPR1B	LOC101794490	SORCS1	LOC101792834	PTPN13	LOC101805088	FOSL2
LOC101802513	LOC101797088	LOC101790204	GFPT2	LRP8	LECT1	LOC101802403	HVCN1	MPC2	BAG3
SYTL4	VOPP1	PDGFRA	RASSF6	CLMN	ANO6	TSPAN6	EMP2	NDUFA12	LOC101801818
NOTCH1	PODXL	PERP	ADD3	DENND2D	LEPR	ARHGAP8	RAB32	NDUFB5	LOC101800018
NRIP2	LOC101804342	KIAA0895L	ABCG8	DCX	UXS1	LOC101790397	CXCL14	LOC101798834	PPP1R36
CYSLTR2	TMEM204	EPB41L4B	LOC101804640	CLIP2	MYOZ2	SOX4	LOC101800336	BPGM	ADAMTS2
SLC4A11	ITGA1	LOC101794537	NKAIN3	PLCH2	FBLN5	CABLES2	SOCS3	NDUFB8	GPR65
TAL1	FAM189A2	GALNT15	DPP6	ETV1	GPR37L1	AGMAT	LRP1	PDHX	KCNQ2
LOC101803441	GATA3	GALNT14	CEP57L1	KLHL29	BNC2	LOC101798111	SYNJ2	MGLL	FGB
TMC3	KITLG	SEMA3D	LOC101795340	LOC101804242	COL11A1	LOC101797021	NEFL	BLVRA	EGR3
PRCP	COLEC10	GLDC	LOC101803407	SDR42E2	SHISA6	KIT	DCLK3	LOC101791123	ITGBL1
PRLH	TAP1	SEMA3E	LVRN	CLDN1	RASGEF1B	CDK5RAP1	THBS3	LOC101800937	LOC101791320
WDR78	JAM2	LOC101793336	EPHA3	ARHGAP10	PBK	LOC101800290	KHDRBS3	ACSL1	ERCC6L
PLEKHO1	LOC101802288	STMN4	GALNTL6	PDGFD	DHRS3	CACNA1H	PKD1	GADL1	EXO1
PCDH1	ANGPT1	ACTC1	IGF1	FRAS1	LOC101797923	LOC101792412	ADCY7	NDUFS2	VCAN
FLI1	BTLA	BMP7	GTF2IRD1	GRM7	FAM184B	MECR	COL19A1	LOC101802071	CLVS2
RFTN1	LOC101798228	ANKLE1	BCKDHB	MAGI3	AMIGO2	KLF10	SYTL5	ARHGAP29	BMP3
MEX3B	LOC101792189	PAMR1	C1QTNF7	SMG6	LOC101792755	ZADH2	DOCK10	PECR	HOMER1
CHST11	SH2D3C	PPL	FAM180B	COL20A1	CTNNAL1	MIEF2	ZFAND2A	PCYT1A	MAD2L1
IL21R	LOC101801091	PPM1L	KCNMA1	OXTR	SLIT2	UGP2	TNFSF13B	ATP5A1	ENAH
ELK3	SLC25A4	ADGRD1	LOC101793834	DNAI1	ATP2A2	ST3GAL2	LOC101794359	LRRC55	KLHL40
ENKD1	DUSP6	LOC101800699	GLUD1	BRSK2	ARVCF	FSCN1	TRIM29	TIGAR	PLK1
GJC1	FAM57A	PLA2G10	SLC22A16	BEGAIN	GXYLT2	CCND3	ITIH4	LOC101795772	AMBP
LOC101795933	TP53I11	LOC101802780	LOC101794052	CAPN2	ELFN1	SNX22	RAB23	OAZ2	SLC22A13
DLL4	CD34	LOC101791193	KCNT2	NCALD	NTRK3	KCNJ15	HECW1	LOC101797985	LOC101799154
FGD6	HOMER2	LOC101801757	LOC101799396	LOC101797522	SLC25A29	LOC101803633	FSTL1	NDUFA9	KIAA1524
GGT5	LSM10	MYBPC1	TRIM71	CHST8	LOC101790333	MEGF6	DDAH1	PHYH	CKAP2
FAT4	FEV	LOC101795171	NINJ2	MAPK8IP2	MUSK	LAP3	SLC12A3	SDR39U1	PLAC8
APOLD1	LRRK1	SOX10	PPM1K	LOC101795263	ADAM23	LOC101796373	SQLE	SDHB	MUSTN1
S1PR4	EPHX2	RYR2	EPHA6	PDE1A	BCHE	MRPL53	ITGB4	ST6GALNAC4	LOC101797047
	RAPGEF3	MYF5	PMP22	LOC101803486	DCN	SYNPO	LOC101799507	PDP1	ERICH6
	CD36	LOC101798716	LOC101792079	TENM1	ARNTL2	MINA	SYT6	RASGRP3	THBS1
	AQP3	NDRG4	DSCAM	ATXN3	PDXK	LOC101802230	ALOX5	RFESD	LOC101798223
	BAIAP2	PCOLCE2	LOC101793992	RUNX2	CTNND2	EEPD1	LOC101793823	KY	SHCBP1
	LOC101801233	LOC101797779	CPE	NEO1	TGFBR3	ARHGAP27	CDKL5	NIM1K	SMC2
	KIAA0355	CHRDL1	FOXP2	PSD3	LOC101789676	KIF26A	DEPDC1B	CMYA5	FNDC1
	TMEM205	CDHR1	ASPM	DEPDC7	LOC101804169	CD274	CD109	MOCOS	NOV
	ACE	CFAP47	NAALADL2	KCNH6	LOC101801058	PDGFB	GZMM	ASB15	HMGA2
	SLC43A3	IRF4	RNF212	SRGAP3	SPSB1	ZSWIM7	LOC101795073	OVCH2	LOC101790655
	LOC101802990	LOC101795757	TMEM208	LOC101800187	ARSJ	GDPD1	LOC101798100	MPP7	ETV4
	SPRY4	PLA2G4B	LOC101792187	OGDHL	UBB	TBC1D16	CAMK4	ACSBG2	SLC2A3
	LOC101804368	PKD2	LOC101801128	LIN7A	TSPAN4	NAMPT	GALR1	LOC101798235	SLC28A1
	ADGRL4	CADM2	WIF1	TSHR	LOC101797375	LOC101796573	LOC101799417	ATP5H	SDC4
	LRP3	GRID2IP	GRIK1	LOC101789438	SLC2A9	SBK2	TTK	LOC101791537	LOC101803212
	ARAP3	PLXDC2	LOC101790209	FAM83B	FA2H	BICD1	LOC101799715	AGL	GPR20
	LOC101790647	LOC101792402	LOC101801306	MOS	SLC22A3	LOC101794571	MKX	NDUFA10
	OSGIN1	F13A1	ADAMTS15	LOC101798108	MAT1A	NRARP	TERF1	GNPAT
	SRR	PAX3	DTWD2	CADM3	KIAA1958	LOC101792678	DOC2B	SLC25A43
	LOC101803081	TMEFF1		PPP1R1C	LOC101798031	GPI	FBN2	STAT5B
	EPAS1	ANGPTL5		UBXN11	LARGE	CTSH	COL5A1	ATP5C1
	HSPB3	LOC101797313		LOC101791800	AXDND1	CLDN10	LOC101802274	ACTR3B
	B2M	IQSEC3		DFNB59	LOC101791306	HOXB8	DCTD	LOC101804042
	DACH2	BICC1		SCRG1	FGF18	ERG	VILL	AOX1
	LRRC8C	LOC101794540		RPL3	DIO3	HIC1	SOX11	AQP4
	HDHD1	FMN2		RFX2	MATN4	NR0B1	ITGA9	ATP5F1
	CPTP	ACVR1C		KIF17	MANBA	IVD	LOC101799359	ACTA1
	ADAMTS9	PTPRS		LOC101801592	NUMB	FAM174B	ARHGAP19	KBTBD13
	LOC101797147	LOC101791895		TSKU	PAPPA	CNTNAP2	LCAT	FH
	CAV2	LOC101800241			PCNXL4	PKN3	GRIN2A	USP45
	NBEAL2	CHRD			LOC101800785	RAB11FIP3	LOC101792124	RMDN1
	ATP5J	LOC101800912			SPIDR	SLC4A10	SPP1	PHKB
	MTO1	DPYD			NLGN4X	TIGD5	WNT10A	GABRG2
	DUSP22	CRACR2B			CCDC148	MMEL1	LOC101802909	PTGES2
	LOC101801100	SPAG17			SEMA3C	PGK1	LOC101796045	ADI1
	SETD8	LOC101799546			CDH12	LOC101798588	HSPA2	LOC101803723
	SSTR4	GPT2			PLEKHA7		POLE	LOC101804127
	LOC101801748	DOCK3			KREMEN1		EPPK1	LOC101792320
	EFNB1	LTBP2			METTL4		DUSP5	CPT1B
	NT5M	GDPD4			RGS17		IL4I1	ABHD10
	ACVRL1	UST			LOC101798065		NAT8L	ASPH
	CPNE8	ST8SIA5			RBFOX2		HMOX1	LOC101803283
	TRAK1	ANKFN1			LOC101790147		FBN3	NDUFAF1
	LOC101791507	LOC101789924			DPP7		VDR	ACADM
	LOC101790028	PITX2			SH2D5		AADAC	CCNG1
	RASSF9	TAF1D			HPGD		NDP	HINT3
	MYZAP	FBN1			SLC41A3		LOC101801783	ST7
	IP6K3	KAZALD1			LOC101791499		LOC101799528	GLO1
	ACSL6	KBTBD11			CCDC134		LOC101800358	ARMC2
	KCNQ1	SLC35F1			GATM		FN1	MRAP
	SLC25A15	SERPINF2					TOP2A	VDAC2
	LOC101792010	CAPN7					MFNG	EML6
	ADGRG3	BTRC					CYTH4	WWP1
	CTNND1	ADAM22					NCF1	GPLD1
	ITM2C	PCSK6					SCD	RBM11
	LOC101796474	LOC101800035					RUNX1	P2RY1
	LOC101800839	SORCS3					ANLN	CACNG1
	EPHA5	KCNK5					COL6A3	MAK
	LOC101800369	RSPO3					TTLL6	GBAS
	CAMK1G	SERINC2					IGSF9B	CAMK2G
	ATP8A1	NELL2					SPNS3	ACOX2
	FAM65A	LOC101803010					LOC101800012	ZNF628
	LOC101792267	RAB39A					LOC101792171	AK3
	HRH2	LOC101804465					ITGB2	HINT1
	SLC9A3R2	MAP2					CDK1	LOC101799044
	LHFPL3	SERPINE2					RFFL
	PPIL6	LRRC49					ODC1
	SLC16A3	C8G					HGF
	AHCYL2	PCBP3					LOC101799159
	ABCD2	LOC101801707					SRRM4
	ENG	LOC101797137					ASS1
	LOC101796494	MGAT5B					LOC101801098
	EOGT	FAT2					RASL11A
	ANHX	MEGF10					KIF23
	FGD5	FAM151B					LOC101795176
	PPP4R4	NUDT6					LOC101795926
	LOC101796960	CSMD2					LOC101795552
	HCK	LOC101796932					LOC101800429
	IFIH1	PCSK2					LOC101791461
	LOC101790169	SFXN1					HS3ST4
	SFRP1	HACD4					PPM1E
	PHACTR4	LOC101790195					TUBB6
	LOC101800724	FGF2					SLC13A3
	POLI	LTBP1					P2RY11
	LOC101801341	LPAR1					GDNF
	LOC101798815	STEAP2					PKIB
	LIMS2	VWDE					CD83
	HYAL1	CACNA2D4					FAM83H
	TMEM247	RHPN1					MYO1F
	HS3ST2	OSBPL10					MOB3A
	LOC101793886	IGDCC4					MREG
	ARHGEF26	BMP5					LOC101795687
	TMEM62	CRB1					LOC101796317
	LHX6	ARAP2					S100A11
	TEX30	LOC101803668					KCNE4
	LOC101799084	LOC101804496					LOC101804560
	PTPRB	LOC101792439					LOC101792936
	PTPN22	METRNL					SLC6A17
	LOC101800853	LOC101789559					NFAM1
	RAB7B	GSN					DDB2
	LOC101801941	ZNF395					ST8SIA2
	LOC101796809	GALNT12					MYC
	CNPPD1	PCDH9					NPM3
	ACOT11	LOC101798590					CSF1
	PTPN12	JCHAIN					LOC101796625
	LOC101803490	TRIM24					NUF2
	LDB2	PAH					FGA
	IQCA1	IGDCC3					LOC101794355
	PHKG1	CACHD1					LOC101799516
	DNAJC6	LOC101790974					LOC101801870
	CDC20	IGSF11					LOC101791467
		LOC101789849					SLC26A9
		PRDM5					GRM4
		KIF26B					LOC101795483
		PARP16					LOC101796792
		CLSTN2					SCIN
		ADARB2					GUCY2F
		MARVELD1					LOC101798128
		IGF2BP3					ARFGEF3
		IL7R					AHSG
		ADGRB3					FMNL1
		ERICH3					GCM1
		LOC101791976					LOC101792996
		MTURN					SPAG5
		VWC2L					P4HA3
		LOC101794916					LOC101799569
		LOC101790550					LOC101802720
		LOC101801906					CDCA8
		NMNAT2					IQGAP3
		STYK1					NCS1
		LOC101790057					COL6A1
		GRIP1					COL8A1
		WWC1					LOC101792463
		LUZP2					LOC101801680
		SLC35A3					PPM1H
		STOM					LOC101798824
		KCNJ10					CEBPA
		SNAP25					INF2
		JMJD7					ITPKA
		TICRR					LOC101804674
		LOC101804119					LOC101792898
		LOC101804878					LOC101789566
		LZTFL1					LOC101795107
		QRFPR					WNT6
		GINM1					RBPJL
		TERT					MFAP3L
		MMP27					LOC101796962
		FAM19A5					RNF19B
		CBX7					LOC101798434
		GAS2					MDK
		XRCC6					EFHC1
		NUDT5					COL6A2
		LOC101796749					KIF20A
		PCBP4					FOS
		RPS29					LOC101793233
		PIGA					GBGT1
		SP4					SLC7A5
		ADGRV1					FAM180A
		EVA1A					GAN
		MIPOL1					NFKBIZ
		FANCL					ARC
		GREM2					CTSS
		RELN					LOC101794169
		LOC101797947					LOC101798226
		FAM84A					SGPL1
		FSTL3					RACGAP1
		ACAT2					FABP7
							CDCA7
							HPCAL4
							LOC101796723
							LOC101799833
							LOC101795875
							IRF5
							LOC101790941
							CAPG
							ESPL1
							TMEM200C
							LOC101800405
							PLVAP
							MSX2
							BCR
							LOC101804573
							TLR2
							POLQ
							CASR
							LOC101792424
							ARL4C
							LOC101803331
							RGS9
							WBSCR17
							CDC45
							LOC101789999
							LOC101803976
							LOC101794641
							IL2RG
							EFR3B
							SAA2
							GSDMA
							LOC101794830
							PKP1
							LOC101793057
							NPNT
							SASH3
							DYNAP
							PRIM2
							GFI1
							LOC101793966
							CD2
							PTPN6
							WDFY4
							GOLT1A
							RBM47
							LOC101798114
							RBPJ
							LOC101804903
							ADAMTS10
							MCM5
							IRG1
							MELK
							LOC101804663
							MPEG1
							SFMBT1
							FAM132A
							PTGDR
							BEND6
							PLD4
							CIT
							CLMP
							DUSP1
							TAT
							SSUH2
							GALNT10
							HSPH1
							CREG2
							ANXA2
							AREG
							LOC101797736
							CASC5
							TFCP2L1
							LOC101803125
							LOC101797564
							ENTPD1
							LOC101800767
							CDCP1
							CTSK
							LOC101805169
							LOC101801190
							LOC101794457
							IGF2BP1
							LOC101793061
							KIF21B
							MCM10
							ARHGAP44
							AIM1
							NOD1
							MCM3
							LOC101796529
							SYNGR3
							LOC101792847
							CELSR1
							UBASH3B
							TMEM37
							CSF1R
							CARD11
							CD44
							SFN
							INHBA
							IL1RAP
							NAB2
							KIF4A
							NCF4
							FANCD2
							CARD9
							LOC101792485
							LOC101793887
							PASK
							LOC101791960
							DNAH1
							AMPD3
							LOC101795431
							CCDC109B
							GLI1
							LOC101805158
							LOC101792833
							LOC101795923
							LOC101793442
							LOC101802066
							LOC101793254
							HMHA1
							ALDH18A1
							TGIF1
							LOC101794149
							LOC101801742
							LOC101795420
							PGPEP1
							FAM19A3
							PLXNC1
							RNF224
							LOC101796527
							CDCA3
							SCG5
							MEGF11
							CDK2AP1
							LOC101791143
							POLN
							FAM84B
							APBB1IP
							SH3BP1
							LOC101801959
							FKBP10
							FBLN2
							KIF15
							LOC101793087
							LOC101799618
							LOC101790913

## Sheet: KEGG_profile38
##Databases: PANTHER, KEGG PATHWAY, Gene Ontology Slim, Gene Ontology
##Statistical test method: hypergeometric test / Fisher's exact test
##FDR correction method: Benjamini and Hochberg
#Term	Database	ID	Input number	Background number	P-Value	Corrected P-Value	Input	Hyperlink
Heterotrimeric G-protein signaling pathway-Gq alpha and Go alpha mediated pathway	PANTHER	P00027	2	22	0.00460035	0.0537849	XP_005024850|XP_021129372	http://www.pantherdb.org/pathway/pathwayDiagram.jsp?catAccession=P00027
Heterotrimeric G-protein signaling pathway-Gi alpha and Gs alpha mediated pathway	PANTHER	P00026	2	22	0.00460035	0.0537849	XP_005024850|XP_021129372	http://www.pantherdb.org/pathway/pathwayDiagram.jsp?catAccession=P00026
Neuroactive ligand-receptor interaction	KEGG PATHWAY	gga04080	5	267	0.00604141	0.063536	XP_005010513|XP_021129372|XP_021123089|XP_021132017|XP_012961346	http://www.genome.jp/kegg-bin/show_pathway?gga04080/gga:374223%09red/gga:428147%09red/gga:428632%09red/gga:431664%09red/gga:418126%09red
Retinol metabolism	KEGG PATHWAY	gga00830	2	31	0.00858569	0.0806468	XP_021129246|XP_021123924	http://www.genome.jp/kegg-bin/show_pathway?gga00830/gga:408183%09red/gga:419480%09red
Regulation of autophagy	KEGG PATHWAY	gga04140	2	33	0.00962223	0.0849114	XP_012958430|XP_005012734	http://www.genome.jp/kegg-bin/show_pathway?gga04140/gga:417614%09red/gga:769118%09red
Vitamin B6 metabolism	KEGG PATHWAY	gga00750	1	7	0.0333315	0.143335	XP_021127841	http://www.genome.jp/kegg-bin/show_pathway?gga00750/gga:418549%09red
Alzheimer disease-amyloid secretase pathway	PANTHER	P00003	1	9	0.0414909	0.149259	XP_021129372	http://www.pantherdb.org/pathway/pathwayDiagram.jsp?catAccession=P00003
TGF-beta signaling pathway	KEGG PATHWAY	gga04350	2	79	0.0462323	0.157304	XP_005018408|XP_005012437	http://www.genome.jp/kegg-bin/show_pathway?gga04350/gga:417892%09red/gga:395543%09red
Muscarinic acetylcholine receptor 2 and 4 signaling pathway	PANTHER	P00043	1	12	0.0536022	0.161944	XP_021129372	http://www.pantherdb.org/pathway/pathwayDiagram.jsp?catAccession=P00043
Other glycan degradation	KEGG PATHWAY	gga00511	1	17	0.0734517	0.190385	XP_021126727	http://www.genome.jp/kegg-bin/show_pathway?gga00511/gga:422712%09red
Phototransduction	KEGG PATHWAY	gga04744	1	23	0.0967272	0.218058	XP_021134655	http://www.genome.jp/kegg-bin/show_pathway?gga04744/gga:419089%09red
FoxO signaling pathway	KEGG PATHWAY	gga04068	2	127	0.103601	0.221833	XP_012952028|XP_005012734	http://www.genome.jp/kegg-bin/show_pathway?gga04068/gga:421769%09red/gga:769118%09red
mTOR signaling pathway	KEGG PATHWAY	gga04150	2	142	0.12417	0.240888	XP_012958430|XP_005022807	http://www.genome.jp/kegg-bin/show_pathway?gga04150/gga:417614%09red/gga:420948%09red
Other types of O-glycan biosynthesis	KEGG PATHWAY	gga00514	1	31	0.126862	0.245029	XP_012960697	http://www.genome.jp/kegg-bin/show_pathway?gga00514/gga:416097%09red
Starch and sucrose metabolism	KEGG PATHWAY	gga00500	1	35	0.141554	0.256501	XP_005031101	http://www.genome.jp/kegg-bin/show_pathway?gga00500/gga:418728%09red
Glycine, serine and threonine metabolism	KEGG PATHWAY	gga00260	1	37	0.148808	0.266786	XP_012961814	http://www.genome.jp/kegg-bin/show_pathway?gga00260/gga:395504%09red
Calcium signaling pathway	KEGG PATHWAY	gga04020	2	161	0.151466	0.270381	XP_021129372|XP_005016370	http://www.genome.jp/kegg-bin/show_pathway?gga04020/gga:396446%09red/gga:418126%09red
Cysteine and methionine metabolism	KEGG PATHWAY	gga00270	1	39	0.156001	0.273437	XP_005015825	http://www.genome.jp/kegg-bin/show_pathway?gga00270/gga:423628%09red
Arginine and proline metabolism	KEGG PATHWAY	gga00330	1	43	0.170207	0.286239	XP_012961814	http://www.genome.jp/kegg-bin/show_pathway?gga00330/gga:395504%09red
Notch signaling pathway	KEGG PATHWAY	gga04330	1	44	0.173721	0.288834	XP_021129499	http://www.genome.jp/kegg-bin/show_pathway?gga04330/gga:395639%09red
Amino sugar and nucleotide sugar metabolism	KEGG PATHWAY	gga00520	1	45	0.177221	0.291784	XP_005031101	http://www.genome.jp/kegg-bin/show_pathway?gga00520/gga:418728%09red
Regulation of actin cytoskeleton	KEGG PATHWAY	gga04810	2	185	0.187399	0.302356	XP_012960009|XP_021129372	http://www.genome.jp/kegg-bin/show_pathway?gga04810/gga:418126%09red/gga:395453%09red
PPAR signaling pathway	KEGG PATHWAY	gga03320	1	60	0.227985	0.336091	XP_005023175	http://www.genome.jp/kegg-bin/show_pathway?gga03320/gga:101747587%09red
Biosynthesis of amino acids	KEGG PATHWAY	gga01230	1	61	0.231257	0.339775	XP_005015825	http://www.genome.jp/kegg-bin/show_pathway?gga01230/gga:423628%09red
p53 signaling pathway	KEGG PATHWAY	gga04115	1	64	0.24099	0.349174	XP_005016521	http://www.genome.jp/kegg-bin/show_pathway?gga04115/gga:421766%09red
Adipocytokine signaling pathway	KEGG PATHWAY	gga04920	1	65	0.244207	0.353137	XP_021132017	http://www.genome.jp/kegg-bin/show_pathway?gga04920/gga:374223%09red
Metabolic pathways	KEGG PATHWAY	gga01100	6	1092	0.320002	0.425505	XP_005015825|XP_021127841|XP_005031101|XP_021129246|XP_012961814|XP_021123924	http://www.genome.jp/kegg-bin/show_pathway?gga01100/gga:418728%09red/gga:419480%09red/gga:418549%09red/gga:395504%09red/gga:423628%09red/gga:408183%09red
Lysosome	KEGG PATHWAY	gga04142	1	109	0.37315	0.473198	XP_021126727	http://www.genome.jp/kegg-bin/show_pathway?gga04142/gga:422712%09red
Cell adhesion molecules (CAMs)	KEGG PATHWAY	gga04514	1	114	0.386346	0.481673	XP_021127486	http://www.genome.jp/kegg-bin/show_pathway?gga04514/gga:428006%09red
Purine metabolism	KEGG PATHWAY	gga00230	1	154	0.482471	0.555221	XP_021134655	http://www.genome.jp/kegg-bin/show_pathway?gga00230/gga:419089%09red
Cytokine-cytokine receptor interaction	KEGG PATHWAY	gga04060	1	171	0.518658	0.586123	XP_021132017	http://www.genome.jp/kegg-bin/show_pathway?gga04060/gga:374223%09red
MAPK signaling pathway	KEGG PATHWAY	gga04010	1	223	0.614494	0.662737	XP_012960009	http://www.genome.jp/kegg-bin/show_pathway?gga04010/gga:395453%09red
--------------------

## Sheet: KEGG_profile36
##Databases: PANTHER, KEGG PATHWAY, Gene Ontology Slim, Gene Ontology
##Statistical test method: hypergeometric test / Fisher's exact test
##FDR correction method: Benjamini and Hochberg
#Term	Database	ID	Input number	Background number	P-Value	Corrected P-Value	Input	Hyperlink
Cell adhesion molecules (CAMs)	KEGG PATHWAY	gga04514	5	114	7.63619e-05	0.0110051	XP_021130437|XP_012950291|XP_012950168|XP_021126331|XP_012964010	http://www.genome.jp/kegg-bin/show_pathway?gga04514/gga:419825%09red/gga:395822%09red/gga:772356%09red/gga:769245%09red/gga:424910%09red
Tight junction	KEGG PATHWAY	gga04530	5	122	0.000103887	0.0137671	XP_005029946|XP_021123966|XP_021133025|XP_012950168|XP_012964010	http://www.genome.jp/kegg-bin/show_pathway?gga04530/gga:769245%09red/gga:417306%09red/gga:419877%09red/gga:424910%09red
Focal adhesion	KEGG PATHWAY	gga04510	5	187	0.00070008	0.0298041	XP_021132845|XP_021128603|XP_021125010|XP_005015288|XP_021125154	http://www.genome.jp/kegg-bin/show_pathway?gga04510/gga:418978%09red/gga:395963%09red/gga:422350%09red/gga:422348%09red/gga:396306%09red
ECM-receptor interaction	KEGG PATHWAY	gga04512	3	74	0.00282968	0.0601283	XP_021128603|XP_021125010|XP_005015288	http://www.genome.jp/kegg-bin/show_pathway?gga04512/gga:396306%09red/gga:422350%09red/gga:422348%09red
Neuroactive ligand-receptor interaction	KEGG PATHWAY	gga04080	4	267	0.0174513	0.105663	XP_021130599|XP_005013951|XP_005012124|XP_021122851	http://www.genome.jp/kegg-bin/show_pathway?gga04080/gga:428900%09red/gga:429211%09red/gga:416112%09red/gga:420386%09red
Blood coagulation	PANTHER	P00011	1	5	0.0216927	0.1105	XP_005015757	http://www.pantherdb.org/pathway/pathwayDiagram.jsp?catAccession=P00011
Metabotropic glutamate receptor group III pathway	PANTHER	P00039	1	10	0.0394138	0.121142	XP_021122851	http://www.pantherdb.org/pathway/pathwayDiagram.jsp?catAccession=P00039
AGE-RAGE signaling pathway in diabetic complications	KEGG PATHWAY	gga04933	2	89	0.0437297	0.125032	XP_021125010|XP_005015288	http://www.genome.jp/kegg-bin/show_pathway?gga04933/gga:422350%09red/gga:422348%09red
Apoptosis	KEGG PATHWAY	gga04210	2	125	0.0786159	0.158026	XP_021125154|XP_021132036	http://www.genome.jp/kegg-bin/show_pathway?gga04210/gga:395963%09red/gga:417123%09red
Heterotrimeric G-protein signaling pathway-Gi alpha and Gs alpha mediated pathway	PANTHER	P00026	1	22	0.0806592	0.158264	XP_021122851	http://www.pantherdb.org/pathway/pathwayDiagram.jsp?catAccession=P00026
Heterotrimeric G-protein signaling pathway-Gq alpha and Go alpha mediated pathway	PANTHER	P00027	1	22	0.0806592	0.158264	XP_021122851	http://www.pantherdb.org/pathway/pathwayDiagram.jsp?catAccession=P00027
Parkinson disease	PANTHER	P00049	1	23	0.0840162	0.16159	XP_012954982	http://www.pantherdb.org/pathway/pathwayDiagram.jsp?catAccession=P00049
Citrate cycle (TCA cycle)	KEGG PATHWAY	gga00020	1	29	0.103905	0.180849	XP_005026281	http://www.genome.jp/kegg-bin/show_pathway?gga00020/gga:423618%09red
Protein processing in endoplasmic reticulum	KEGG PATHWAY	gga04141	2	149	0.105321	0.182782	XP_021129347|XP_021125154	http://www.genome.jp/kegg-bin/show_pathway?gga04141/gga:395963%09red/gga:378424%09red
Other types of O-glycan biosynthesis	KEGG PATHWAY	gga00514	1	31	0.110439	0.186143	XP_005017321	http://www.genome.jp/kegg-bin/show_pathway?gga00514/gga:408180%09red
Purine metabolism	KEGG PATHWAY	gga00230	2	154	0.11116	0.186832	XP_005014816|XP_021126064	http://www.genome.jp/kegg-bin/show_pathway?gga00230/gga:427778%09red/gga:424116%09red
Huntington disease	PANTHER	P00029	1	32	0.113688	0.189058	XP_021125154	http://www.pantherdb.org/pathway/pathwayDiagram.jsp?catAccession=P00029
Calcium signaling pathway	KEGG PATHWAY	gga04020	2	161	0.119474	0.194286	XP_021126064|XP_005012124	http://www.genome.jp/kegg-bin/show_pathway?gga04020/gga:424116%09red/gga:429211%09red
Intestinal immune network for IgA production	KEGG PATHWAY	gga04672	1	35	0.123366	0.196189	XP_021128077	http://www.genome.jp/kegg-bin/show_pathway?gga04672/gga:770275%09red
Integrin signalling pathway	PANTHER	P00034	1	37	0.12976	0.201841	XP_012948840	http://www.pantherdb.org/pathway/pathwayDiagram.jsp?catAccession=P00034
Tryptophan metabolism	KEGG PATHWAY	gga00380	1	37	0.12976	0.201841	XP_005026281	http://www.genome.jp/kegg-bin/show_pathway?gga00380/gga:423618%09red
Inflammation mediated by chemokine and cytokine signaling pathway	PANTHER	P00031	1	39	0.136107	0.207074	XP_012948840	http://www.pantherdb.org/pathway/pathwayDiagram.jsp?catAccession=P00031
Ether lipid metabolism	KEGG PATHWAY	gga00565	1	43	0.148665	0.217425	XP_021131411	http://www.genome.jp/kegg-bin/show_pathway?gga00565/gga:374033%09red
Regulation of actin cytoskeleton	KEGG PATHWAY	gga04810	2	185	0.14904	0.217866	XP_021132845|XP_005012175	http://www.genome.jp/kegg-bin/show_pathway?gga04810/gga:428537%09red/gga:418978%09red
Sphingolipid metabolism	KEGG PATHWAY	gga00600	1	47	0.161042	0.226324	XP_021131411	http://www.genome.jp/kegg-bin/show_pathway?gga00600/gga:374033%09red
Lysine degradation	KEGG PATHWAY	gga00310	1	47	0.161042	0.226324	XP_005026281	http://www.genome.jp/kegg-bin/show_pathway?gga00310/gga:423618%09red
Glycerolipid metabolism	KEGG PATHWAY	gga00561	1	54	0.182276	0.243007	XP_021129378	http://www.genome.jp/kegg-bin/show_pathway?gga00561/gga:418124%09red
MAPK signaling pathway	KEGG PATHWAY	gga04010	2	223	0.198309	0.257819	XP_005012175|XP_021125603	http://www.genome.jp/kegg-bin/show_pathway?gga04010/gga:428537%09red/gga:107050884%09red
Inositol phosphate metabolism	KEGG PATHWAY	gga00562	1	69	0.226002	0.279576	XP_021122263	http://www.genome.jp/kegg-bin/show_pathway?gga00562/gga:428180%09red
mRNA surveillance pathway	KEGG PATHWAY	gga03015	1	70	0.228833	0.282259	XP_021131673	http://www.genome.jp/kegg-bin/show_pathway?gga03015/gga:101750600%09red
Progesterone-mediated oocyte maturation	KEGG PATHWAY	gga04914	1	77	0.248368	0.302234	XP_005012175	http://www.genome.jp/kegg-bin/show_pathway?gga04914/gga:428537%09red
TGF-beta signaling pathway	KEGG PATHWAY	gga04350	1	79	0.253859	0.305552	XP_021134667	http://www.genome.jp/kegg-bin/show_pathway?gga04350/gga:395205%09red
ErbB signaling pathway	KEGG PATHWAY	gga04012	1	80	0.25659	0.307229	XP_012961256	http://www.genome.jp/kegg-bin/show_pathway?gga04012/gga:428937%09red
Gap junction	KEGG PATHWAY	gga04540	1	81	0.259311	0.309865	XP_021132845	http://www.genome.jp/kegg-bin/show_pathway?gga04540/gga:418978%09red
Glycerophospholipid metabolism	KEGG PATHWAY	gga00564	1	91	0.285981	0.332938	XP_021129378	http://www.genome.jp/kegg-bin/show_pathway?gga00564/gga:418124%09red
Phosphatidylinositol signaling system	KEGG PATHWAY	gga04070	1	91	0.285981	0.332938	XP_021129378	http://www.genome.jp/kegg-bin/show_pathway?gga04070/gga:418124%09red
Oocyte meiosis	KEGG PATHWAY	gga04114	1	92	0.288596	0.335067	XP_005012175	http://www.genome.jp/kegg-bin/show_pathway?gga04114/gga:428537%09red
Pyrimidine metabolism	KEGG PATHWAY	gga00240	1	95	0.296382	0.341583	XP_005014816	http://www.genome.jp/kegg-bin/show_pathway?gga00240/gga:427778%09red
Carbon metabolism	KEGG PATHWAY	gga01200	1	97	0.301525	0.34551	XP_005026281	http://www.genome.jp/kegg-bin/show_pathway?gga01200/gga:423618%09red
Ribosome	KEGG PATHWAY	gga03010	1	123	0.365104	0.400674	XP_005028358	http://www.genome.jp/kegg-bin/show_pathway?gga03010/gga:418016%09red
Phagosome	KEGG PATHWAY	gga04145	1	130	0.38122	0.414248	XP_021128603	http://www.genome.jp/kegg-bin/show_pathway?gga04145/gga:396306%09red
Herpes simplex infection	KEGG PATHWAY	gga05168	1	150	0.425068	0.452507	XP_021132036	http://www.genome.jp/kegg-bin/show_pathway?gga05168/gga:417123%09red
Cytokine-cytokine receptor interaction	KEGG PATHWAY	gga04060	1	171	0.467802	0.492901	XP_021128077	http://www.genome.jp/kegg-bin/show_pathway?gga04060/gga:770275%09red
Metabolic pathways	KEGG PATHWAY	gga01100	4	1092	0.570824	0.583132	XP_021122263|XP_021131411|XP_021129378|XP_005026281	http://www.genome.jp/kegg-bin/show_pathway?gga01100/gga:374033%09red/gga:428180%09red/gga:423618%09red/gga:418124%09red
Endocytosis	KEGG PATHWAY	gga04144	1	238	0.584214	0.594978	XP_012949179	http://www.genome.jp/kegg-bin/show_pathway?gga04144/gga:770334%09red
--------------------

## Sheet: KEGG_profile3
##Databases: PANTHER, KEGG PATHWAY, Gene Ontology Slim, Gene Ontology
##Statistical test method: hypergeometric test / Fisher's exact test
##FDR correction method: Benjamini and Hochberg
#Term	Database	ID	Input number	Background number	P-Value	Corrected P-Value	Input	Hyperlink
FoxO signaling pathway	KEGG PATHWAY	gga04068	4	127	0.00034129	0.0355193	XP_005028385|XP_012953719|XP_005030719|XP_005019580	http://www.genome.jp/kegg-bin/show_pathway?gga04068/gga:430495%09red/gga:417319%09red/gga:427150%09red/gga:424462%09red
Notch signaling pathway	KEGG PATHWAY	gga04330	2	44	0.0060512	0.0865629	XP_021134155|XP_021130245	http://www.genome.jp/kegg-bin/show_pathway?gga04330/gga:423208%09red/gga:395655%09red
AGE-RAGE signaling pathway in diabetic complications	KEGG PATHWAY	gga04933	2	89	0.0222644	0.141222	XP_005030719|XP_005019225	http://www.genome.jp/kegg-bin/show_pathway?gga04933/gga:417319%09red/gga:423014%09red
Phosphatidylinositol signaling system	KEGG PATHWAY	gga04070	2	91	0.0231847	0.144947	XP_005030719|XP_005019225	http://www.genome.jp/kegg-bin/show_pathway?gga04070/gga:417319%09red/gga:423014%09red
Taurine and hypotaurine metabolism	KEGG PATHWAY	gga00430	1	10	0.0274381	0.149743	XP_012958871	http://www.genome.jp/kegg-bin/show_pathway?gga00430/gga:416943%09red
Neuroactive ligand-receptor interaction	KEGG PATHWAY	gga04080	3	267	0.0309641	0.153728	XP_005028385|XP_005015314|XP_005019580	http://www.genome.jp/kegg-bin/show_pathway?gga04080/gga:430495%09red/gga:428071%09red/gga:424462%09red
Tight junction	KEGG PATHWAY	gga04530	2	122	0.0393267	0.167968	XP_012947955|XP_005024445	http://www.genome.jp/kegg-bin/show_pathway?gga04530/gga:374028%09red/gga:422127%09red
Interleukin signaling pathway	PANTHER	P00036	1	15	0.0396636	0.167968	XP_005020402	http://www.pantherdb.org/pathway/pathwayDiagram.jsp?catAccession=P00036
Adrenergic signaling in cardiomyocytes	KEGG PATHWAY	gga04261	2	123	0.0399024	0.167968	XP_005030719|XP_005019225	http://www.genome.jp/kegg-bin/show_pathway?gga04261/gga:417319%09red/gga:423014%09red
Endothelin signaling pathway	PANTHER	P00019	1	16	0.0420905	0.17079	XP_005030719	http://www.pantherdb.org/pathway/pathwayDiagram.jsp?catAccession=P00019
Influenza A	KEGG PATHWAY	gga05164	2	138	0.0489125	0.17515	XP_005030014|XP_005030719	http://www.genome.jp/kegg-bin/show_pathway?gga05164/gga:417319%09red/gga:423021%09red
Glycosaminoglycan biosynthesis - chondroitin sulfate / dermatan sulfate	KEGG PATHWAY	gga00532	1	19	0.049335	0.17515	XP_021133912	http://www.genome.jp/kegg-bin/show_pathway?gga00532/gga:418081%09red
Glycosaminoglycan degradation	KEGG PATHWAY	gga00531	1	19	0.049335	0.17515	XP_021123790	http://www.genome.jp/kegg-bin/show_pathway?gga00531/gga:373981%09red
Dorso-ventral axis formation	KEGG PATHWAY	gga04320	1	23	0.0589104	0.187624	XP_021130245	http://www.genome.jp/kegg-bin/show_pathway?gga04320/gga:395655%09red
Calcium signaling pathway	KEGG PATHWAY	gga04020	2	161	0.0639893	0.196033	XP_005019225|XP_005015314	http://www.genome.jp/kegg-bin/show_pathway?gga04020/gga:423014%09red/gga:428071%09red
EGF receptor signaling pathway	PANTHER	P00018	1	28	0.0707463	0.200342	XP_005030719	http://www.pantherdb.org/pathway/pathwayDiagram.jsp?catAccession=P00018
Glutathione metabolism	KEGG PATHWAY	gga00480	1	41	0.100838	0.223086	XP_012958871	http://www.genome.jp/kegg-bin/show_pathway?gga00480/gga:416943%09red
NOD-like receptor signaling pathway	KEGG PATHWAY	gga04621	1	43	0.105381	0.225741	XP_005030014	http://www.genome.jp/kegg-bin/show_pathway?gga04621/gga:423021%09red
Arachidonic acid metabolism	KEGG PATHWAY	gga00590	1	50	0.121106	0.244238	XP_012958871	http://www.genome.jp/kegg-bin/show_pathway?gga00590/gga:416943%09red
VEGF signaling pathway	KEGG PATHWAY	gga04370	1	57	0.136559	0.26076	XP_005030719	http://www.genome.jp/kegg-bin/show_pathway?gga04370/gga:417319%09red
Inositol phosphate metabolism	KEGG PATHWAY	gga00562	1	69	0.16243	0.280851	XP_005019225	http://www.genome.jp/kegg-bin/show_pathway?gga00562/gga:423014%09red
Progesterone-mediated oocyte maturation	KEGG PATHWAY	gga04914	1	77	0.179251	0.299496	XP_005030719	http://www.genome.jp/kegg-bin/show_pathway?gga04914/gga:417319%09red
ErbB signaling pathway	KEGG PATHWAY	gga04012	1	80	0.185473	0.304847	XP_005030719	http://www.genome.jp/kegg-bin/show_pathway?gga04012/gga:417319%09red
Gap junction	KEGG PATHWAY	gga04540	1	81	0.187536	0.306449	XP_005019225	http://www.genome.jp/kegg-bin/show_pathway?gga04540/gga:423014%09red
GnRH signaling pathway	KEGG PATHWAY	gga04912	1	81	0.187536	0.306449	XP_005019225	http://www.genome.jp/kegg-bin/show_pathway?gga04912/gga:423014%09red
Toll-like receptor signaling pathway	KEGG PATHWAY	gga04620	1	87	0.19981	0.316051	XP_005030719	http://www.genome.jp/kegg-bin/show_pathway?gga04620/gga:417319%09red
Melanogenesis	KEGG PATHWAY	gga04916	1	90	0.205879	0.319709	XP_005019225	http://www.genome.jp/kegg-bin/show_pathway?gga04916/gga:423014%09red
Vascular smooth muscle contraction	KEGG PATHWAY	gga04270	1	103	0.231656	0.339313	XP_005019225	http://www.genome.jp/kegg-bin/show_pathway?gga04270/gga:423014%09red
Cell adhesion molecules (CAMs)	KEGG PATHWAY	gga04514	1	114	0.252822	0.351789	XP_005024445	http://www.genome.jp/kegg-bin/show_pathway?gga04514/gga:374028%09red
Insulin signaling pathway	KEGG PATHWAY	gga04910	1	121	0.265992	0.360928	XP_005030719	http://www.genome.jp/kegg-bin/show_pathway?gga04910/gga:417319%09red
Ribosome	KEGG PATHWAY	gga03010	1	123	0.269712	0.363347	XP_005016863	http://www.genome.jp/kegg-bin/show_pathway?gga03010/gga:771953%09red
Apoptosis	KEGG PATHWAY	gga04210	1	125	0.273414	0.367455	XP_005030719	http://www.genome.jp/kegg-bin/show_pathway?gga04210/gga:417319%09red
Wnt signaling pathway	KEGG PATHWAY	gga04310	1	126	0.275258	0.36801	XP_005019225	http://www.genome.jp/kegg-bin/show_pathway?gga04310/gga:423014%09red
mTOR signaling pathway	KEGG PATHWAY	gga04150	1	142	0.304144	0.390712	XP_005030719	http://www.genome.jp/kegg-bin/show_pathway?gga04150/gga:417319%09red
Cytokine-cytokine receptor interaction	KEGG PATHWAY	gga04060	1	171	0.353639	0.436043	XP_021127375	http://www.genome.jp/kegg-bin/show_pathway?gga04060/gga:416586%09red
Regulation of actin cytoskeleton	KEGG PATHWAY	gga04810	1	185	0.376276	0.458264	XP_005030719	http://www.genome.jp/kegg-bin/show_pathway?gga04810/gga:417319%09red
Focal adhesion	KEGG PATHWAY	gga04510	1	187	0.379445	0.460392	XP_005030719	http://www.genome.jp/kegg-bin/show_pathway?gga04510/gga:417319%09red
Metabolic pathways	KEGG PATHWAY	gga01100	3	1092	0.526509	0.578612	XP_012958871|XP_005019225|XP_021123790	http://www.genome.jp/kegg-bin/show_pathway?gga01100/gga:416943%09red/gga:423014%09red/gga:373981%09red
--------------------

## Sheet: KEGG_profile26
##Databases: PANTHER, KEGG PATHWAY, Gene Ontology Slim, Gene Ontology
##Statistical test method: hypergeometric test / Fisher's exact test
##FDR correction method: Benjamini and Hochberg
#Term	Database	ID	Input number	Background number	P-Value	Corrected P-Value	Input	Hyperlink
Neuroactive ligand-receptor interaction	KEGG PATHWAY	gga04080	5	267	0.00168819	0.0330077	XP_021125091|XP_021126860|XP_005019086|XP_021122920|XP_021130382	http://www.genome.jp/kegg-bin/show_pathway?gga04080/gga:769001%09red/gga:427860%09red/gga:396065%09red/gga:418489%09red/gga:395776%09red
Alanine, aspartate and glutamate metabolism	KEGG PATHWAY	gga00250	2	32	0.00513508	0.0597281	XP_021132206|XP_021132454	http://www.genome.jp/kegg-bin/show_pathway?gga00250/gga:423612%09red/gga:426962%09red
Metabolic pathways	KEGG PATHWAY	gga01100	9	1092	0.00764303	0.0718535	XP_012962308|XP_012949285|XP_005010639|XP_005013189|XP_005010253|XP_021132206|XP_021132454|XP_012962534|XP_021131824	http://www.genome.jp/kegg-bin/show_pathway?gga01100/gga:426962%09red/gga:100857837%09red/gga:419019%09red/gga:423834%09red/gga:417757%09red/gga:423612%09red/gga:422560%09red/gga:395375%09red/gga:421945%09red
Insulin/IGF pathway-protein kinase B signaling cascade	PANTHER	P00033	1	5	0.0187256	0.105011	XP_005022610	http://www.pantherdb.org/pathway/pathwayDiagram.jsp?catAccession=P00033
Angiotensin II-stimulated signaling through G proteins and beta-arrestin	PANTHER	P05911	1	8	0.0279581	0.108927	XP_021130382	http://www.pantherdb.org/pathway/pathwayDiagram.jsp?catAccession=P05911
Insulin/IGF pathway-mitogen activated protein kinase kinase/MAP kinase cascade	PANTHER	P00032	1	8	0.0279581	0.108927	XP_005022610	http://www.pantherdb.org/pathway/pathwayDiagram.jsp?catAccession=P00032
Glycerophospholipid metabolism	KEGG PATHWAY	gga00564	2	91	0.0347622	0.117984	XP_005010253|XP_005010639	http://www.genome.jp/kegg-bin/show_pathway?gga00564/gga:421945%09red/gga:100857837%09red
Carbon metabolism	KEGG PATHWAY	gga01200	2	97	0.0389475	0.120898	XP_021132454|XP_012962534	http://www.genome.jp/kegg-bin/show_pathway?gga01200/gga:419019%09red/gga:423612%09red
Vascular smooth muscle contraction	KEGG PATHWAY	gga04270	2	103	0.0433142	0.122487	XP_021130382|XP_021125375	http://www.genome.jp/kegg-bin/show_pathway?gga04270/gga:374065%09red/gga:396065%09red
Cell adhesion molecules (CAMs)	KEGG PATHWAY	gga04514	2	114	0.0517644	0.13417	XP_021127774|XP_021122891	http://www.genome.jp/kegg-bin/show_pathway?gga04514/gga:423385%09red/gga:396202%09red
Arginine biosynthesis	KEGG PATHWAY	gga00220	1	16	0.0521608	0.13417	XP_021132454	http://www.genome.jp/kegg-bin/show_pathway?gga00220/gga:423612%09red
Nitrogen metabolism	KEGG PATHWAY	gga00910	1	17	0.055144	0.136659	XP_021132454	http://www.genome.jp/kegg-bin/show_pathway?gga00910/gga:423612%09red
Glycosaminoglycan degradation	KEGG PATHWAY	gga00531	1	19	0.0610826	0.14388	XP_012949285	http://www.genome.jp/kegg-bin/show_pathway?gga00531/gga:423834%09red
TGF-beta signaling pathway	PANTHER	P00052	1	23	0.0728493	0.153959	XP_021131284	http://www.pantherdb.org/pathway/pathwayDiagram.jsp?catAccession=P00052
@@TGF-beta signaling pathway	KEGG PATHWAY	gga04350	1	79	0.22307	0.281109	XP_021131284	http://www.genome.jp/kegg-bin/show_pathway?gga04350/gga:396030%09red
Herpes simplex infection	KEGG PATHWAY	gga05168	2	150	0.0829242	0.166528	XP_021124191|XP_021126796	http://www.genome.jp/kegg-bin/show_pathway?gga05168/gga:417487%09red/gga:404671%09red
Mucin type O-Glycan biosynthesis	KEGG PATHWAY	gga00512	1	27	0.0844704	0.167209	XP_012962308	http://www.genome.jp/kegg-bin/show_pathway?gga00512/gga:422560%09red
Propanoate metabolism	KEGG PATHWAY	gga00640	1	29	0.0902268	0.171673	XP_021131824	http://www.genome.jp/kegg-bin/show_pathway?gga00640/gga:395375%09red
Calcium signaling pathway	KEGG PATHWAY	gga04020	2	161	0.0933562	0.173992	XP_021122920|XP_021130382	http://www.genome.jp/kegg-bin/show_pathway?gga04020/gga:396065%09red/gga:395776%09red
Cytokine-cytokine receptor interaction	KEGG PATHWAY	gga04060	2	171	0.103151	0.182331	XP_021124191|XP_021131284	http://www.genome.jp/kegg-bin/show_pathway?gga04060/gga:396030%09red/gga:404671%09red
Pyruvate metabolism	KEGG PATHWAY	gga00620	1	34	0.104462	0.182522	XP_012962534	http://www.genome.jp/kegg-bin/show_pathway?gga00620/gga:419019%09red
Basal transcription factors	KEGG PATHWAY	gga03022	1	38	0.115692	0.192739	XP_021126796	http://www.genome.jp/kegg-bin/show_pathway?gga03022/gga:417487%09red
ABC transporters	KEGG PATHWAY	gga02010	1	39	0.118477	0.195035	XP_005015372	http://www.genome.jp/kegg-bin/show_pathway?gga02010/gga:421402%09red
Ether lipid metabolism	KEGG PATHWAY	gga00565	1	43	0.129533	0.203099	XP_005010253	http://www.genome.jp/kegg-bin/show_pathway?gga00565/gga:100857837%09red
Amino sugar and nucleotide sugar metabolism	KEGG PATHWAY	gga00520	1	45	0.13501	0.208221	XP_021132206	http://www.genome.jp/kegg-bin/show_pathway?gga00520/gga:426962%09red
Angiogenesis	PANTHER	P00005	1	47	0.140452	0.211052	XP_021126810	http://www.pantherdb.org/pathway/pathwayDiagram.jsp?catAccession=P00005
Valine, leucine and isoleucine degradation	KEGG PATHWAY	gga00280	1	47	0.140452	0.211052	XP_021131824	http://www.genome.jp/kegg-bin/show_pathway?gga00280/gga:395375%09red
Lysine degradation	KEGG PATHWAY	gga00310	1	47	0.140452	0.211052	XP_005013189	http://www.genome.jp/kegg-bin/show_pathway?gga00310/gga:417757%09red
Glycerolipid metabolism	KEGG PATHWAY	gga00561	1	54	0.159236	0.226961	XP_005010639	http://www.genome.jp/kegg-bin/show_pathway?gga00561/gga:421945%09red
RIG-I-like receptor signaling pathway	KEGG PATHWAY	gga04622	1	59	0.172404	0.23714	XP_021124191	http://www.genome.jp/kegg-bin/show_pathway?gga04622/gga:404671%09red
Wnt signaling pathway	PANTHER	P00057	1	62	0.180207	0.244184	XP_021131284	http://www.pantherdb.org/pathway/pathwayDiagram.jsp?catAccession=P00057
@@Wnt signaling pathway	KEGG PATHWAY	gga04310	1	126	0.330391	0.374185	XP_012960029	http://www.genome.jp/kegg-bin/show_pathway?gga04310/gga:417831%09red
p53 signaling pathway	KEGG PATHWAY	gga04115	1	64	0.185369	0.24791	XP_005022610	http://www.genome.jp/kegg-bin/show_pathway?gga04115/gga:418090%09red
Progesterone-mediated oocyte maturation	KEGG PATHWAY	gga04914	1	77	0.218145	0.276474	XP_005022610	http://www.genome.jp/kegg-bin/show_pathway?gga04914/gga:418090%09red
Toll-like receptor signaling pathway	KEGG PATHWAY	gga04620	1	87	0.242468	0.298588	XP_021124191	http://www.genome.jp/kegg-bin/show_pathway?gga04620/gga:404671%09red
AGE-RAGE signaling pathway in diabetic complications	KEGG PATHWAY	gga04933	1	89	0.247242	0.303178	XP_021130382	http://www.genome.jp/kegg-bin/show_pathway?gga04933/gga:396065%09red
Oocyte meiosis	KEGG PATHWAY	gga04114	1	92	0.254348	0.310371	XP_005022610	http://www.genome.jp/kegg-bin/show_pathway?gga04114/gga:418090%09red
Adrenergic signaling in cardiomyocytes	KEGG PATHWAY	gga04261	1	123	0.324002	0.367864	XP_021130382	http://www.genome.jp/kegg-bin/show_pathway?gga04261/gga:396065%09red
FoxO signaling pathway	KEGG PATHWAY	gga04068	1	127	0.332508	0.375648	XP_005022610	http://www.genome.jp/kegg-bin/show_pathway?gga04068/gga:418090%09red
Influenza A	KEGG PATHWAY	gga05164	1	138	0.355358	0.395988	XP_021124191	http://www.genome.jp/kegg-bin/show_pathway?gga05164/gga:404671%09red
mTOR signaling pathway	KEGG PATHWAY	gga04150	1	142	0.363474	0.402919	XP_005022610	http://www.genome.jp/kegg-bin/show_pathway?gga04150/gga:418090%09red
Protein processing in endoplasmic reticulum	KEGG PATHWAY	gga04141	1	149	0.377435	0.416224	XP_021125803	http://www.genome.jp/kegg-bin/show_pathway?gga04141/gga:378918%09red
Focal adhesion	KEGG PATHWAY	gga04510	1	187	0.44811	0.477794	XP_005022610	http://www.genome.jp/kegg-bin/show_pathway?gga04510/gga:418090%09red
--------------------

## Sheet: KEGG_profile15
##Databases: PANTHER, KEGG PATHWAY, Gene Ontology Slim, Gene Ontology
##Statistical test method: hypergeometric test / Fisher's exact test
##FDR correction method: Benjamini and Hochberg
#Term	Database	ID	Input number	Background number	P-Value	Corrected P-Value	Input	Hyperlink
Metabolic pathways	KEGG PATHWAY	gga01100	13	1092	0.000185453	0.00698689	XP_021125145|XP_012948786|XP_021134848|XP_021122408|XP_005018231|XP_012955481|XP_021131237|XP_012950773|XP_005024169|XP_012959273|XP_005015253|XP_021127882|XP_012964659	http://www.genome.jp/kegg-bin/show_pathway?gga01100/gga:423011%09red/gga:417707%09red/gga:771552%09red/gga:373900%09red/gga:425007%09red/gga:415783%09red/gga:395833%09red/gga:425306%09red/gga:419601%09red/gga:395139%09red/gga:373942%09red/gga:404751%09red/gga:415752%09red
Starch and sucrose metabolism	KEGG PATHWAY	gga00500	3	35	0.000361597	0.00999961	XP_005018231|XP_012955481|XP_012964659	http://www.genome.jp/kegg-bin/show_pathway?gga00500/gga:415783%09red/gga:373900%09red/gga:425007%09red
Focal adhesion	KEGG PATHWAY	gga04510	5	187	0.00070008	0.011368	XP_021133662|XP_021125459|XP_005012770|XP_005023467|XP_012958175	http://www.genome.jp/kegg-bin/show_pathway?gga04510/gga:419928%09red/gga:395323%09red/gga:374128%09red/gga:395909%09red/gga:420893%09red
Cell adhesion molecules (CAMs)	KEGG PATHWAY	gga04514	4	114	0.000927876	0.0134327	XP_005014896|XP_021122414|XP_005012957|XP_012956499	http://www.genome.jp/kegg-bin/show_pathway?gga04514/gga:418790%09red/gga:421960%09red/gga:768456%09red/gga:419707%09red
VEGF signaling pathway	KEGG PATHWAY	gga04370	3	57	0.00138419	0.0152946	XP_021125459|XP_005012770|XP_021134848	http://www.genome.jp/kegg-bin/show_pathway?gga04370/gga:395323%09red/gga:771552%09red/gga:395909%09red
@@VEGF signaling pathway	PANTHER	P00056	1	17	0.063691	0.123857	XP_021125459	http://www.pantherdb.org/pathway/pathwayDiagram.jsp?catAccession=P00056
Cytokine-cytokine receptor interaction	KEGG PATHWAY	gga04060	4	171	0.00389979	0.0263492	XP_021133662|XP_021125459|XP_005012770|XP_012948602	http://www.genome.jp/kegg-bin/show_pathway?gga04060/gga:395323%09red/gga:378783%09red/gga:374128%09red/gga:395909%09red
PDGF signaling pathway	PANTHER	P00047	2	24	0.00404252	0.0267251	XP_005009335|XP_021133662	http://www.pantherdb.org/pathway/pathwayDiagram.jsp?catAccession=P00047
Galactose metabolism	KEGG PATHWAY	gga00052	2	31	0.00645966	0.0376285	XP_005018231|XP_012964659	http://www.genome.jp/kegg-bin/show_pathway?gga00052/gga:373900%09red/gga:425007%09red
Arginine and proline metabolism	KEGG PATHWAY	gga00330	2	43	0.0117737	0.0517812	XP_012948786|XP_012950773	http://www.genome.jp/kegg-bin/show_pathway?gga00330/gga:373942%09red/gga:425306%09red
Amino sugar and nucleotide sugar metabolism	KEGG PATHWAY	gga00520	2	45	0.0127955	0.0542163	XP_005018231|XP_012955481	http://www.genome.jp/kegg-bin/show_pathway?gga00520/gga:373900%09red/gga:415783%09red
Angiogenesis	PANTHER	P00005	2	47	0.0138547	0.0570797	XP_021133662|XP_021125459	http://www.pantherdb.org/pathway/pathwayDiagram.jsp?catAccession=P00005
Glycolysis / Gluconeogenesis	KEGG PATHWAY	gga00010	2	51	0.0160824	0.0633392	XP_005015253|XP_012955481	http://www.genome.jp/kegg-bin/show_pathway?gga00010/gga:395833%09red/gga:415783%09red
p53 signaling pathway	KEGG PATHWAY	gga04115	2	64	0.024282	0.079234	XP_012965554|XP_005023467	http://www.genome.jp/kegg-bin/show_pathway?gga04115/gga:419928%09red/gga:100858796%09red
Ionotropic glutamate receptor pathway	PANTHER	P00037	1	9	0.0358952	0.0914042	XP_005013418	http://www.pantherdb.org/pathway/pathwayDiagram.jsp?catAccession=P00037
Metabotropic glutamate receptor group III pathway	PANTHER	P00039	1	10	0.0394138	0.0962418	XP_005013418	http://www.pantherdb.org/pathway/pathwayDiagram.jsp?catAccession=P00039
Glycosphingolipid biosynthesis - globo series	KEGG PATHWAY	gga00603	1	13	0.0498937	0.108847	XP_021122408	http://www.genome.jp/kegg-bin/show_pathway?gga00603/gga:395139%09red
Carbon metabolism	KEGG PATHWAY	gga01200	2	97	0.0508494	0.110651	XP_005015253|XP_012955481	http://www.genome.jp/kegg-bin/show_pathway?gga01200/gga:395833%09red/gga:415783%09red
Glycosphingolipid biosynthesis - ganglio series	KEGG PATHWAY	gga00604	1	14	0.0533618	0.113443	XP_021122408	http://www.genome.jp/kegg-bin/show_pathway?gga00604/gga:395139%09red
Vascular smooth muscle contraction	KEGG PATHWAY	gga04270	2	103	0.0564428	0.117195	XP_021134848|XP_012958175	http://www.genome.jp/kegg-bin/show_pathway?gga04270/gga:771552%09red/gga:420893%09red
Glycosaminoglycan biosynthesis - keratan sulfate	KEGG PATHWAY	gga00533	1	15	0.0568173	0.117195	XP_021122408	http://www.genome.jp/kegg-bin/show_pathway?gga00533/gga:395139%09red
Endocytosis	KEGG PATHWAY	gga04144	3	238	0.0583024	0.119653	XP_012957479|XP_005012770|XP_012948602	http://www.genome.jp/kegg-bin/show_pathway?gga04144/gga:100857269%09red/gga:378783%09red/gga:395323%09red
Oxidative phosphorylation	KEGG PATHWAY	gga00190	2	117	0.0702694	0.130012	XP_005024169|XP_012959273	http://www.genome.jp/kegg-bin/show_pathway?gga00190/gga:404751%09red/gga:415752%09red
Pentose and glucuronate interconversions	KEGG PATHWAY	gga00040	1	19	0.0705152	0.130012	XP_005018231	http://www.genome.jp/kegg-bin/show_pathway?gga00040/gga:373900%09red
Fatty acid elongation	KEGG PATHWAY	gga00062	1	21	0.0772901	0.136315	XP_021125145	http://www.genome.jp/kegg-bin/show_pathway?gga00062/gga:419601%09red
Wnt signaling pathway	KEGG PATHWAY	gga04310	2	126	0.0796803	0.1376	XP_005015478|XP_005023467	http://www.genome.jp/kegg-bin/show_pathway?gga04310/gga:419928%09red/gga:771460%09red
@@Wnt signaling pathway	PANTHER	P00057	1	62	0.205892	0.252381	XP_021125017	http://www.pantherdb.org/pathway/pathwayDiagram.jsp?catAccession=P00057
Pentose phosphate pathway	KEGG PATHWAY	gga00030	1	22	0.0806592	0.1376	XP_012955481	http://www.genome.jp/kegg-bin/show_pathway?gga00030/gga:415783%09red
Dorso-ventral axis formation	KEGG PATHWAY	gga04320	1	23	0.0840162	0.140341	XP_005019707	http://www.genome.jp/kegg-bin/show_pathway?gga04320/gga:396235%09red
alpha-Linolenic acid metabolism	KEGG PATHWAY	gga00592	1	25	0.0906938	0.146563	XP_021134848	http://www.genome.jp/kegg-bin/show_pathway?gga00592/gga:771552%09red
Mucin type O-Glycan biosynthesis	KEGG PATHWAY	gga00512	1	27	0.0973232	0.152623	XP_021122408	http://www.genome.jp/kegg-bin/show_pathway?gga00512/gga:395139%09red
Linoleic acid metabolism	KEGG PATHWAY	gga00591	1	28	0.10062	0.156226	XP_021134848	http://www.genome.jp/kegg-bin/show_pathway?gga00591/gga:771552%09red
Nicotinate and nicotinamide metabolism	KEGG PATHWAY	gga00760	1	28	0.10062	0.156226	XP_021131237	http://www.genome.jp/kegg-bin/show_pathway?gga00760/gga:417707%09red
Huntington disease	PANTHER	P00029	1	32	0.113688	0.166981	XP_005013418	http://www.pantherdb.org/pathway/pathwayDiagram.jsp?catAccession=P00029
Cadherin signaling pathway	PANTHER	P00012	1	36	0.126569	0.178601	XP_021125017	http://www.pantherdb.org/pathway/pathwayDiagram.jsp?catAccession=P00012
ABC transporters	KEGG PATHWAY	gga02010	1	39	0.136107	0.188072	XP_005025255	http://www.genome.jp/kegg-bin/show_pathway?gga02010/gga:423767%09red
Glutathione metabolism	KEGG PATHWAY	gga00480	1	41	0.142409	0.193278	XP_012948786	http://www.genome.jp/kegg-bin/show_pathway?gga00480/gga:425306%09red
Fatty acid metabolism	KEGG PATHWAY	gga01212	1	42	0.145543	0.195747	XP_021125145	http://www.genome.jp/kegg-bin/show_pathway?gga01212/gga:419601%09red
Ether lipid metabolism	KEGG PATHWAY	gga00565	1	43	0.148665	0.198495	XP_021134848	http://www.genome.jp/kegg-bin/show_pathway?gga00565/gga:771552%09red
Regulation of actin cytoskeleton	KEGG PATHWAY	gga04810	2	185	0.14904	0.19891	XP_021133662|XP_012958175	http://www.genome.jp/kegg-bin/show_pathway?gga04810/gga:374128%09red/gga:420893%09red
Valine, leucine and isoleucine degradation	KEGG PATHWAY	gga00280	1	47	0.161042	0.210351	XP_021127882	http://www.genome.jp/kegg-bin/show_pathway?gga00280/gga:423011%09red
Arachidonic acid metabolism	KEGG PATHWAY	gga00590	1	50	0.170208	0.218221	XP_021134848	http://www.genome.jp/kegg-bin/show_pathway?gga00590/gga:771552%09red
MAPK signaling pathway	KEGG PATHWAY	gga04010	2	223	0.198309	0.245492	XP_021133662|XP_021134848	http://www.genome.jp/kegg-bin/show_pathway?gga04010/gga:771552%09red/gga:374128%09red
Biosynthesis of amino acids	KEGG PATHWAY	gga01230	1	61	0.202977	0.249984	XP_005015253	http://www.genome.jp/kegg-bin/show_pathway?gga01230/gga:395833%09red
Cardiac muscle contraction	KEGG PATHWAY	gga04260	1	62	0.205892	0.252381	XP_005024169	http://www.genome.jp/kegg-bin/show_pathway?gga04260/gga:415752%09red
Salmonella infection	KEGG PATHWAY	gga05132	1	68	0.22316	0.268807	XP_005022741	http://www.genome.jp/kegg-bin/show_pathway?gga05132/gga:417209%09red
ECM-receptor interaction	KEGG PATHWAY	gga04512	1	74	0.240057	0.284664	XP_005012957	http://www.genome.jp/kegg-bin/show_pathway?gga04512/gga:421960%09red
Neuroactive ligand-receptor interaction	KEGG PATHWAY	gga04080	2	267	0.257329	0.302052	XP_005013418|XP_012947500	http://www.genome.jp/kegg-bin/show_pathway?gga04080/gga:422148%09red/gga:428628%09red
Gap junction	KEGG PATHWAY	gga04540	1	81	0.259311	0.303922	XP_021133662	http://www.genome.jp/kegg-bin/show_pathway?gga04540/gga:374128%09red
GnRH signaling pathway	KEGG PATHWAY	gga04912	1	81	0.259311	0.303922	XP_021134848	http://www.genome.jp/kegg-bin/show_pathway?gga04912/gga:771552%09red
AGE-RAGE signaling pathway in diabetic complications	KEGG PATHWAY	gga04933	1	89	0.280724	0.322138	XP_021125459	http://www.genome.jp/kegg-bin/show_pathway?gga04933/gga:395909%09red
Melanogenesis	KEGG PATHWAY	gga04916	1	90	0.283358	0.324802	XP_012948602	http://www.genome.jp/kegg-bin/show_pathway?gga04916/gga:378783%09red
Glycerophospholipid metabolism	KEGG PATHWAY	gga00564	1	91	0.285981	0.327209	XP_021134848	http://www.genome.jp/kegg-bin/show_pathway?gga00564/gga:771552%09red
Lysosome	KEGG PATHWAY	gga04142	1	109	0.331616	0.368763	XP_005009301	http://www.genome.jp/kegg-bin/show_pathway?gga04142/gga:770109%09red
Cell cycle	KEGG PATHWAY	gga04110	1	115	0.346177	0.381294	XP_005023467	http://www.genome.jp/kegg-bin/show_pathway?gga04110/gga:419928%09red
Tight junction	KEGG PATHWAY	gga04530	1	122	0.362768	0.39255	XP_005014896	http://www.genome.jp/kegg-bin/show_pathway?gga04530/gga:418790%09red
Apoptosis	KEGG PATHWAY	gga04210	1	125	0.36975	0.398555	XP_005009301	http://www.genome.jp/kegg-bin/show_pathway?gga04210/gga:770109%09red
mTOR signaling pathway	KEGG PATHWAY	gga04150	1	142	0.40791	0.432678	XP_012965554	http://www.genome.jp/kegg-bin/show_pathway?gga04150/gga:100858796%09red
Calcium signaling pathway	KEGG PATHWAY	gga04020	1	161	0.44786	0.470742	XP_012958175	http://www.genome.jp/kegg-bin/show_pathway?gga04020/gga:420893%09red
--------------------

## Sheet: KEGG_profile19
##Databases: PANTHER, KEGG PATHWAY, Gene Ontology Slim, Gene Ontology
##Statistical test method: hypergeometric test / Fisher's exact test
##FDR correction method: Benjamini and Hochberg
#Term	Database	ID	Input number	Background number	P-Value	Corrected P-Value	Input	Hyperlink
Calcium signaling pathway	KEGG PATHWAY	gga04020	7	161	9.1415e-05	0.00273885	XP_005009060|XP_012962996|XP_005018466|XP_005025359|XP_021133747|XP_005029520|XP_005010175	http://www.genome.jp/kegg-bin/show_pathway?gga04020/gga:776273%09red/gga:417543%09red/gga:422933%09red/gga:422546%09red/gga:427635%09red/gga:396032%09red/gga:395677%09red
Peroxisome	KEGG PATHWAY	gga04146	4	77	0.00166563	0.0201136	XP_021135030|XP_005013269|XP_012947310|XP_005010334	http://www.genome.jp/kegg-bin/show_pathway?gga04146/gga:417195%09red/gga:421999%09red/gga:417694%09red/gga:416324%09red
PPAR signaling pathway	KEGG PATHWAY	gga03320	3	60	0.00717735	0.0520187	XP_021126021|XP_012947310|NP_001297717	http://www.genome.jp/kegg-bin/show_pathway?gga03320/gga:404536%09red/gga:417730%09red/gga:416324%09red
Adrenergic signaling in cardiomyocytes	KEGG PATHWAY	gga04261	4	123	0.00830219	0.0566126	XP_005025359|XP_021128211|XP_005010175|XP_021129415	http://www.genome.jp/kegg-bin/show_pathway?gga04261/gga:423090%09red/gga:396032%09red/gga:426888%09red/gga:422933%09red
Adipocytokine signaling pathway	KEGG PATHWAY	gga04920	3	65	0.0088557	0.0586939	XP_021126021|XP_012947310|NP_001297717	http://www.genome.jp/kegg-bin/show_pathway?gga04920/gga:404536%09red/gga:417730%09red/gga:416324%09red
Adherens junction	KEGG PATHWAY	gga04520	3	70	0.0107453	0.0657327	XP_012959508|XP_012953974|XP_012959405	http://www.genome.jp/kegg-bin/show_pathway?gga04520/gga:428852%09red/gga:417853%09red/gga:422077%09red
Nicotinate and nicotinamide metabolism	KEGG PATHWAY	gga00760	2	28	0.0149772	0.0831945	XP_005027048|XP_005011284	http://www.genome.jp/kegg-bin/show_pathway?gga00760/gga:416505%09red/gga:427196%09red
Endocytosis	KEGG PATHWAY	gga04144	5	238	0.0183345	0.0960919	XP_005011046|XP_021132676|XP_012965404|XP_005030493|XP_005017508	http://www.genome.jp/kegg-bin/show_pathway?gga04144/gga:424698%09red/gga:417772%09red/gga:416196%09red/gga:374100%09red/gga:100859860%09red
Metabolic pathways	KEGG PATHWAY	gga01100	13	1092	0.0211331	0.106131	XP_012962996|XP_021135030|XP_005031558|XP_021124493|XP_005011506|XP_005009564|XP_012947310|XP_012951486|XP_012949038|XP_005024329|XP_005027048|XP_005011284|XP_005019092	http://www.genome.jp/kegg-bin/show_pathway?gga01100/gga:776273%09red/gga:416324%09red/gga:416675%09red/gga:427196%09red/gga:418477%09red/gga:423635%09red/gga:416505%09red/gga:421999%09red/gga:418541%09red/gga:423895%09red/gga:396508%09red/gga:420624%09red/gga:395667%09red
ABC transporters	KEGG PATHWAY	gga02010	2	39	0.0270042	0.123732	XP_021134806|XP_005010334	http://www.genome.jp/kegg-bin/show_pathway?gga02010/gga:417694%09red/gga:427727%09red
Cell adhesion molecules (CAMs)	KEGG PATHWAY	gga04514	3	114	0.0369096	0.141147	XP_021122482|XP_012947695|XP_005020056	http://www.genome.jp/kegg-bin/show_pathway?gga04514/gga:419856%09red/gga:418476%09red/gga:374068%09red
Phagosome	KEGG PATHWAY	gga04145	3	130	0.0506643	0.155466	XP_005011800|XP_021134806|XP_021126021	http://www.genome.jp/kegg-bin/show_pathway?gga04145/gga:771782%09red/gga:427727%09red/gga:417730%09red
Oxidative stress response	PANTHER	P00046	1	9	0.0606145	0.164859	XP_021131690	http://www.pantherdb.org/pathway/pathwayDiagram.jsp?catAccession=P00046
Herpes simplex infection	KEGG PATHWAY	gga05168	3	150	0.0708371	0.17644	XP_005024329|XP_021134806|NP_001297740	http://www.genome.jp/kegg-bin/show_pathway?gga05168/gga:420624%09red/gga:427727%09red/gga:424185%09red
Sulfur metabolism	KEGG PATHWAY	gga00920	1	11	0.0722919	0.17644	XP_005024329	http://www.genome.jp/kegg-bin/show_pathway?gga00920/gga:420624%09red
Non-homologous end-joining	KEGG PATHWAY	gga03450	1	12	0.0780764	0.182706	XP_021123755	http://www.genome.jp/kegg-bin/show_pathway?gga03450/gga:396351%09red
ECM-receptor interaction	KEGG PATHWAY	gga04512	2	74	0.0816039	0.18696	XP_021133090|XP_021126021	http://www.genome.jp/kegg-bin/show_pathway?gga04512/gga:395951%09red/gga:417730%09red
Fatty acid biosynthesis	KEGG PATHWAY	gga00061	1	13	0.083825	0.18696	XP_012947310	http://www.genome.jp/kegg-bin/show_pathway?gga00061/gga:416324%09red
Neuroactive ligand-receptor interaction	KEGG PATHWAY	gga04080	4	267	0.089906	0.194481	XP_005018466|XP_005029520|XP_021127654|XP_005010175	http://www.genome.jp/kegg-bin/show_pathway?gga04080/gga:427635%09red/gga:428547%09red/gga:422933%09red/gga:395677%09red
Pantothenate and CoA biosynthesis	KEGG PATHWAY	gga00770	1	15	0.0952156	0.199063	XP_021125905	http://www.genome.jp/kegg-bin/show_pathway?gga00770/gga:421702%09red
Phosphatidylinositol signaling system	KEGG PATHWAY	gga04070	2	91	0.114554	0.216746	XP_021132802|XP_012962996	http://www.genome.jp/kegg-bin/show_pathway?gga04070/gga:776273%09red/gga:419908%09red
Focal adhesion	KEGG PATHWAY	gga04510	3	187	0.115891	0.21834	XP_005011046|XP_021133090|XP_005017508	http://www.genome.jp/kegg-bin/show_pathway?gga04510/gga:417772%09red/gga:374100%09red/gga:395951%09red
Oocyte meiosis	KEGG PATHWAY	gga04114	2	92	0.116586	0.21834	XP_021127094|XP_021131576	http://www.genome.jp/kegg-bin/show_pathway?gga04114/gga:424563%09red/gga:423878%09red
Apoptosis signaling pathway	PANTHER	P00006	1	21	0.12855	0.228353	XP_005024329	http://www.pantherdb.org/pathway/pathwayDiagram.jsp?catAccession=P00006
Glycosaminoglycan biosynthesis - heparan sulfate / heparin	KEGG PATHWAY	gga00534	1	23	0.139388	0.237925	XP_021127368	http://www.genome.jp/kegg-bin/show_pathway?gga00534/gga:416581%09red
Oxidative phosphorylation	KEGG PATHWAY	gga00190	2	117	0.169899	0.263584	XP_005011506|XP_005031558	http://www.genome.jp/kegg-bin/show_pathway?gga00190/gga:418541%09red/gga:418477%09red
Tight junction	KEGG PATHWAY	gga04530	2	122	0.181012	0.272841	XP_021122482|XP_005031339	http://www.genome.jp/kegg-bin/show_pathway?gga04530/gga:427788%09red/gga:418476%09red
Other types of O-glycan biosynthesis	KEGG PATHWAY	gga00514	1	31	0.181416	0.272841	XP_005011255	http://www.genome.jp/kegg-bin/show_pathway?gga00514/gga:426961%09red
Fatty acid degradation	KEGG PATHWAY	gga00071	1	32	0.186524	0.276696	XP_012947310	http://www.genome.jp/kegg-bin/show_pathway?gga00071/gga:416324%09red
Glycine, serine and threonine metabolism	KEGG PATHWAY	gga00260	1	37	0.211593	0.297528	XP_012951486	http://www.genome.jp/kegg-bin/show_pathway?gga00260/gga:423635%09red
Influenza A	KEGG PATHWAY	gga05164	2	138	0.217201	0.302176	XP_005024329|NP_001297740	http://www.genome.jp/kegg-bin/show_pathway?gga05164/gga:420624%09red/gga:424185%09red
Cysteine and methionine metabolism	KEGG PATHWAY	gga00270	1	39	0.221404	0.305898	XP_005009564	http://www.genome.jp/kegg-bin/show_pathway?gga00270/gga:416675%09red
Glutathione metabolism	KEGG PATHWAY	gga00480	1	41	0.231094	0.313704	XP_012949038	http://www.genome.jp/kegg-bin/show_pathway?gga00480/gga:395667%09red
Fatty acid metabolism	KEGG PATHWAY	gga01212	1	42	0.235894	0.316494	XP_012947310	http://www.genome.jp/kegg-bin/show_pathway?gga01212/gga:416324%09red
Arginine and proline metabolism	KEGG PATHWAY	gga00330	1	43	0.240664	0.321646	XP_005019092	http://www.genome.jp/kegg-bin/show_pathway?gga00330/gga:396508%09red
Arachidonic acid metabolism	KEGG PATHWAY	gga00590	1	50	0.273236	0.349937	XP_021135030	http://www.genome.jp/kegg-bin/show_pathway?gga00590/gga:421999%09red
Fanconi anemia pathway	KEGG PATHWAY	gga03460	1	50	0.273236	0.349937	XP_021122642	http://www.genome.jp/kegg-bin/show_pathway?gga03460/gga:395102%09red
Glycerolipid metabolism	KEGG PATHWAY	gga00561	1	54	0.291222	0.365709	XP_021124493	http://www.genome.jp/kegg-bin/show_pathway?gga00561/gga:423895%09red
Cytokine-cytokine receptor interaction	KEGG PATHWAY	gga04060	2	171	0.293156	0.367774	XP_005017508|XP_012960091	http://www.genome.jp/kegg-bin/show_pathway?gga04060/gga:374100%09red/gga:396028%09red
VEGF signaling pathway	KEGG PATHWAY	gga04370	1	57	0.30442	0.376566	XP_012962996	http://www.genome.jp/kegg-bin/show_pathway?gga04370/gga:776273%09red
RIG-I-like receptor signaling pathway	KEGG PATHWAY	gga04622	1	59	0.313082	0.383912	NP_001297740	http://www.genome.jp/kegg-bin/show_pathway?gga04622/gga:424185%09red
Biosynthesis of amino acids	KEGG PATHWAY	gga01230	1	61	0.321638	0.391752	XP_012951486	http://www.genome.jp/kegg-bin/show_pathway?gga01230/gga:423635%09red
Regulation of actin cytoskeleton	KEGG PATHWAY	gga04810	2	185	0.325247	0.39445	XP_021133090|XP_012953974	http://www.genome.jp/kegg-bin/show_pathway?gga04810/gga:395951%09red/gga:422077%09red
Cardiac muscle contraction	KEGG PATHWAY	gga04260	1	62	0.325876	0.394891	XP_005025359	http://www.genome.jp/kegg-bin/show_pathway?gga04260/gga:396032%09red
p53 signaling pathway	KEGG PATHWAY	gga04115	1	64	0.334273	0.402121	XP_005024329	http://www.genome.jp/kegg-bin/show_pathway?gga04115/gga:420624%09red
Salmonella infection	KEGG PATHWAY	gga05132	1	68	0.350757	0.415255	XP_005011800	http://www.genome.jp/kegg-bin/show_pathway?gga05132/gga:771782%09red
Inositol phosphate metabolism	KEGG PATHWAY	gga00562	1	69	0.354814	0.417848	XP_012962996	http://www.genome.jp/kegg-bin/show_pathway?gga00562/gga:776273%09red
TGF-beta signaling pathway	KEGG PATHWAY	gga04350	1	79	0.394025	0.453498	XP_005031297	http://www.genome.jp/kegg-bin/show_pathway?gga04350/gga:395281%09red
ErbB signaling pathway	KEGG PATHWAY	gga04012	1	80	0.397813	0.457443	XP_012962996	http://www.genome.jp/kegg-bin/show_pathway?gga04012/gga:776273%09red
MAPK signaling pathway	KEGG PATHWAY	gga04010	2	223	0.409986	0.468186	XP_021131690|XP_005025926	http://www.genome.jp/kegg-bin/show_pathway?gga04010/gga:374272%09red/gga:421340%09red
AGE-RAGE signaling pathway in diabetic complications	KEGG PATHWAY	gga04933	1	89	0.430866	0.486338	XP_012962996	http://www.genome.jp/kegg-bin/show_pathway?gga04933/gga:776273%09red
Melanogenesis	KEGG PATHWAY	gga04916	1	90	0.434426	0.48934	XP_012960091	http://www.genome.jp/kegg-bin/show_pathway?gga04916/gga:396028%09red
Glycerophospholipid metabolism	KEGG PATHWAY	gga00564	1	91	0.437963	0.492304	XP_021124493	http://www.genome.jp/kegg-bin/show_pathway?gga00564/gga:423895%09red
Pyrimidine metabolism	KEGG PATHWAY	gga00240	1	95	0.451894	0.503944	XP_005011284	http://www.genome.jp/kegg-bin/show_pathway?gga00240/gga:416505%09red
Carbon metabolism	KEGG PATHWAY	gga01200	1	97	0.45873	0.509031	XP_012951486	http://www.genome.jp/kegg-bin/show_pathway?gga01200/gga:423635%09red
Vascular smooth muscle contraction	KEGG PATHWAY	gga04270	1	103	0.478734	0.525255	XP_005010175	http://www.genome.jp/kegg-bin/show_pathway?gga04270/gga:422933%09red
Cell cycle	KEGG PATHWAY	gga04110	1	115	0.516565	0.558547	XP_021131576	http://www.genome.jp/kegg-bin/show_pathway?gga04110/gga:424563%09red
Insulin signaling pathway	KEGG PATHWAY	gga04910	1	121	0.534444	0.573479	XP_021133747	http://www.genome.jp/kegg-bin/show_pathway?gga04910/gga:417543%09red
Ubiquitin mediated proteolysis	KEGG PATHWAY	gga04120	1	125	0.545996	0.5839	XP_021131576	http://www.genome.jp/kegg-bin/show_pathway?gga04120/gga:424563%09red
Apoptosis	KEGG PATHWAY	gga04210	1	125	0.545996	0.5839	XP_005024329	http://www.genome.jp/kegg-bin/show_pathway?gga04210/gga:420624%09red
Wnt signaling pathway	KEGG PATHWAY	gga04310	1	126	0.54884	0.586446	XP_005029550	http://www.genome.jp/kegg-bin/show_pathway?gga04310/gga:395237%09red
FoxO signaling pathway	KEGG PATHWAY	gga04068	1	127	0.551665	0.588969	XP_021132878	http://www.genome.jp/kegg-bin/show_pathway?gga04068/gga:415458%09red
Purine metabolism	KEGG PATHWAY	gga00230	1	154	0.621653	0.648585	XP_005011284	http://www.genome.jp/kegg-bin/show_pathway?gga00230/gga:416505%09red
--------------------

## Sheet: KEGG_profile22
##Databases: PANTHER, KEGG PATHWAY, Gene Ontology Slim, Gene Ontology
##Statistical test method: hypergeometric test / Fisher's exact test
##FDR correction method: Benjamini and Hochberg
#Term	Database	ID	Input number	Background number	P-Value	Corrected P-Value	Input	Hyperlink
TGF-beta signaling pathway	KEGG PATHWAY	gga04350	5	79	0.000628728	0.0334023	XP_005010531|XP_005027692|XP_012954004|XP_005009267|XP_021130991	http://www.genome.jp/kegg-bin/show_pathway?gga04350/gga:424325%09red/gga:421461%09red/gga:395494%09red/gga:395862%09red/gga:396053%09red
Mucin type O-Glycan biosynthesis	KEGG PATHWAY	gga00512	3	27	0.00184346	0.0543246	XP_005028384|XP_005026256|XP_021129751	http://www.genome.jp/kegg-bin/show_pathway?gga00512/gga:421305%09red/gga:420642%09red/gga:420978%09red
Cardiac muscle contraction	KEGG PATHWAY	gga04260	4	62	0.00208429	0.0581976	XP_021130892|XP_021130846|XP_021134854|XP_012954088	http://www.genome.jp/kegg-bin/show_pathway?gga04260/gga:421508%09red/gga:423298%09red/gga:100858946%09red/gga:107055375%09red
ECM-receptor interaction	KEGG PATHWAY	gga04512	4	74	0.0038243	0.0783981	XP_012964213|XP_021134536|XP_021132837|XP_021123926	http://www.genome.jp/kegg-bin/show_pathway?gga04512/gga:396106%09red/gga:427850%09red/gga:424191%09red/gga:420120%09red
Metabolic pathways	KEGG PATHWAY	gga01100	18	1092	0.00445149	0.0819074	XP_005026256|XP_021129751|NP_001297296|XP_021127491|XP_005012478|XP_005014848|XP_005024206|XP_005015956|XP_021134156|XP_021129272|XP_012952279|XP_021123410|XP_005022611|XP_005028384|XP_005015242|XP_021128149|XP_012959292|XP_012954852	http://www.genome.jp/kegg-bin/show_pathway?gga01100/gga:418255%09red/gga:771133%09red/gga:418624%09red/gga:408024%09red/gga:374222%09red/gga:429083%09red/gga:420642%09red/gga:420978%09red/gga:374110%09red/gga:771393%09red/gga:101749229%09red/gga:421587%09red/gga:427801%09red/gga:395689%09red/gga:421305%09red/gga:414797%09red/gga:428809%09red/gga:415746%09red
Focal adhesion	KEGG PATHWAY	gga04510	6	187	0.00514754	0.0889009	XP_021123926|XP_021134536|XP_021132837|XP_021123319|XP_021133532|XP_012964213	http://www.genome.jp/kegg-bin/show_pathway?gga04510/gga:420120%09red/gga:396106%09red/gga:417506%09red/gga:427850%09red/gga:395509%09red/gga:424191%09red
Carbon metabolism	KEGG PATHWAY	gga01200	4	97	0.00947414	0.117169	XP_005024206|XP_012952279|XP_005015956|NP_001297296	http://www.genome.jp/kegg-bin/show_pathway?gga01200/gga:395689%09red/gga:415746%09red/gga:421587%09red/gga:374222%09red
Biosynthesis of amino acids	KEGG PATHWAY	gga01230	3	61	0.0154561	0.152619	XP_005022611|XP_005024206|XP_012952279	http://www.genome.jp/kegg-bin/show_pathway?gga01230/gga:395689%09red/gga:415746%09red/gga:408024%09red
Nicotinic acetylcholine receptor signaling pathway	PANTHER	P00044	2	23	0.017542	0.161781	XP_005019842|XP_012954088	http://www.pantherdb.org/pathway/pathwayDiagram.jsp?catAccession=P00044
Regulation of actin cytoskeleton	KEGG PATHWAY	gga04810	5	185	0.0200106	0.173624	XP_021133532|XP_021125188|XP_021123319|XP_021132837|XP_005030093	http://www.genome.jp/kegg-bin/show_pathway?gga04810/gga:395774%09red/gga:417506%09red/gga:424191%09red/gga:395509%09red/gga:396413%09red
Adrenergic signaling in cardiomyocytes	KEGG PATHWAY	gga04261	4	123	0.0203911	0.173624	XP_021130892|XP_021130846|XP_021134854|XP_012954088	http://www.genome.jp/kegg-bin/show_pathway?gga04261/gga:421508%09red/gga:423298%09red/gga:100858946%09red/gga:107055375%09red
Glyoxylate and dicarboxylate metabolism	KEGG PATHWAY	gga00630	2	28	0.0247695	0.197946	XP_005015956|NP_001297296	http://www.genome.jp/kegg-bin/show_pathway?gga00630/gga:374222%09red/gga:421587%09red
Other types of O-glycan biosynthesis	KEGG PATHWAY	gga00514	2	31	0.0295913	0.220088	XP_021128149|XP_021129272	http://www.genome.jp/kegg-bin/show_pathway?gga00514/gga:771133%09red/gga:427801%09red
Alanine, aspartate and glutamate metabolism	KEGG PATHWAY	gga00250	2	32	0.0312749	0.224276	XP_005012478|XP_005024206	http://www.genome.jp/kegg-bin/show_pathway?gga00250/gga:418255%09red/gga:415746%09red
Cadherin signaling pathway	PANTHER	P00012	2	36	0.0383724	0.236663	XP_021132472|XP_012954088	http://www.pantherdb.org/pathway/pathwayDiagram.jsp?catAccession=P00012
Glycine, serine and threonine metabolism	KEGG PATHWAY	gga00260	2	37	0.0402341	0.236663	XP_005030654|NP_001297296	http://www.genome.jp/kegg-bin/show_pathway?gga00260/gga:422034%09red/gga:374222%09red
Phenylalanine, tyrosine and tryptophan biosynthesis	KEGG PATHWAY	gga00400	1	5	0.0479309	0.236663	XP_005022611	http://www.genome.jp/kegg-bin/show_pathway?gga00400/gga:408024%09red
Fatty acid metabolism	KEGG PATHWAY	gga01212	2	42	0.0500321	0.236663	XP_005013400|XP_005015956	http://www.genome.jp/kegg-bin/show_pathway?gga01212/gga:427232%09red/gga:421587%09red
5HT1 type receptor mediated signaling pathway	PANTHER	P04373	1	6	0.055694	0.236663	XP_005019842	http://www.pantherdb.org/pathway/pathwayDiagram.jsp?catAccession=P04373
5HT4 type receptor mediated signaling pathway	PANTHER	P04376	1	6	0.055694	0.236663	XP_005019842	http://www.pantherdb.org/pathway/pathwayDiagram.jsp?catAccession=P04376
Beta3 adrenergic receptor signaling pathway	PANTHER	P04379	1	6	0.055694	0.236663	XP_005019842	http://www.pantherdb.org/pathway/pathwayDiagram.jsp?catAccession=P04379
FAS signaling pathway	PANTHER	P00020	1	6	0.055694	0.236663	XP_005030093	http://www.pantherdb.org/pathway/pathwayDiagram.jsp?catAccession=P00020
Dopamine receptor mediated signaling pathway	PANTHER	P05912	1	6	0.055694	0.236663	XP_005019842	http://www.pantherdb.org/pathway/pathwayDiagram.jsp?catAccession=P05912
Opioid proenkephalin pathway	PANTHER	P05915	1	6	0.055694	0.236663	XP_005019842	http://www.pantherdb.org/pathway/pathwayDiagram.jsp?catAccession=P05915
Opioid proopiomelanocortin pathway	PANTHER	P05917	1	6	0.055694	0.236663	XP_005019842	http://www.pantherdb.org/pathway/pathwayDiagram.jsp?catAccession=P05917
Opioid prodynorphin pathway	PANTHER	P05916	1	7	0.0633941	0.244003	XP_005019842	http://www.pantherdb.org/pathway/pathwayDiagram.jsp?catAccession=P05916
Beta2 adrenergic receptor signaling pathway	PANTHER	P04378	1	7	0.0633941	0.244003	XP_005019842	http://www.pantherdb.org/pathway/pathwayDiagram.jsp?catAccession=P04378
Beta1 adrenergic receptor signaling pathway	PANTHER	P04377	1	7	0.0633941	0.244003	XP_005019842	http://www.pantherdb.org/pathway/pathwayDiagram.jsp?catAccession=P04377
Arachidonic acid metabolism	KEGG PATHWAY	gga00590	2	50	0.0672536	0.254865	XP_021134156|XP_005014848	http://www.genome.jp/kegg-bin/show_pathway?gga00590/gga:374110%09red/gga:101749229%09red
5HT2 type receptor mediated signaling pathway	PANTHER	P04374	1	8	0.0710318	0.254865	XP_005019842	http://www.pantherdb.org/pathway/pathwayDiagram.jsp?catAccession=P04374
Oxytocin receptor mediated signaling pathway	PANTHER	P04391	1	8	0.0710318	0.254865	XP_005019842	http://www.pantherdb.org/pathway/pathwayDiagram.jsp?catAccession=P04391
Cortocotropin releasing factor receptor signaling pathway	PANTHER	P04380	1	9	0.0786074	0.260722	XP_005019842	http://www.pantherdb.org/pathway/pathwayDiagram.jsp?catAccession=P04380
Metabotropic glutamate receptor group II pathway	PANTHER	P00040	1	9	0.0786074	0.260722	XP_005019842	http://www.pantherdb.org/pathway/pathwayDiagram.jsp?catAccession=P00040
Muscarinic acetylcholine receptor 1 and 3 signaling pathway	PANTHER	P00042	1	9	0.0786074	0.260722	XP_005019842	http://www.pantherdb.org/pathway/pathwayDiagram.jsp?catAccession=P00042
@@Muscarinic acetylcholine receptor 2 and 4 signaling pathway	PANTHER	P00043	1	12	0.100967	0.28498	XP_005019842	http://www.pantherdb.org/pathway/pathwayDiagram.jsp?catAccession=P00043
Ionotropic glutamate receptor pathway	PANTHER	P00037	1	9	0.0786074	0.260722	XP_005019842	http://www.pantherdb.org/pathway/pathwayDiagram.jsp?catAccession=P00037
Thyrotropin-releasing hormone receptor signaling pathway	PANTHER	P04394	1	10	0.0861216	0.26825	XP_005019842	http://www.pantherdb.org/pathway/pathwayDiagram.jsp?catAccession=P04394
Metabotropic glutamate receptor group III pathway	PANTHER	P00039	1	10	0.0861216	0.26825	XP_005019842	http://www.pantherdb.org/pathway/pathwayDiagram.jsp?catAccession=P00039
Synthesis and degradation of ketone bodies	KEGG PATHWAY	gga00072	1	11	0.0935747	0.279299	XP_005015956	http://www.genome.jp/kegg-bin/show_pathway?gga00072/gga:421587%09red
Wnt signaling pathway	PANTHER	P00057	2	62	0.0960677	0.284656	XP_021132472|XP_012954088	http://www.pantherdb.org/pathway/pathwayDiagram.jsp?catAccession=P00057
@@Wnt signaling pathway	KEGG PATHWAY	gga04310	2	126	0.280321	0.400445	XP_005025078|XP_005023244	http://www.genome.jp/kegg-bin/show_pathway?gga04310/gga:423854%09red/gga:417561%09red
Non-homologous end-joining	KEGG PATHWAY	gga03450	1	12	0.100967	0.28498	XP_012963121	http://www.genome.jp/kegg-bin/show_pathway?gga03450/gga:395767%09red
Glycosphingolipid biosynthesis - globo series	KEGG PATHWAY	gga00603	1	13	0.1083	0.29096	XP_021129272	http://www.genome.jp/kegg-bin/show_pathway?gga00603/gga:771133%09red
MAPK signaling pathway	KEGG PATHWAY	gga04010	4	223	0.11533	0.292186	XP_021125188|XP_021134156|XP_021130892|XP_021123319	http://www.genome.jp/kegg-bin/show_pathway?gga04010/gga:396413%09red/gga:395509%09red/gga:101749229%09red/gga:100858946%09red
Glycosphingolipid biosynthesis - ganglio series	KEGG PATHWAY	gga00604	1	14	0.115573	0.292186	XP_021123410	http://www.genome.jp/kegg-bin/show_pathway?gga00604/gga:414797%09red
2-Oxocarboxylic acid metabolism	KEGG PATHWAY	gga01210	1	15	0.122787	0.300554	XP_005024206	http://www.genome.jp/kegg-bin/show_pathway?gga01210/gga:415746%09red
Phenylalanine metabolism	KEGG PATHWAY	gga00360	1	15	0.122787	0.300554	XP_005022611	http://www.genome.jp/kegg-bin/show_pathway?gga00360/gga:408024%09red
Pantothenate and CoA biosynthesis	KEGG PATHWAY	gga00770	1	15	0.122787	0.300554	XP_021127491	http://www.genome.jp/kegg-bin/show_pathway?gga00770/gga:429083%09red
Arginine biosynthesis	KEGG PATHWAY	gga00220	1	16	0.129943	0.307493	XP_005024206	http://www.genome.jp/kegg-bin/show_pathway?gga00220/gga:415746%09red
Gap junction	KEGG PATHWAY	gga04540	2	81	0.147078	0.321983	XP_005020446|XP_021123319	http://www.genome.jp/kegg-bin/show_pathway?gga04540/gga:427339%09red/gga:395509%09red
Glycosaminoglycan biosynthesis - chondroitin sulfate / dermatan sulfate	KEGG PATHWAY	gga00532	1	19	0.151063	0.323728	XP_005008943	http://www.genome.jp/kegg-bin/show_pathway?gga00532/gga:768809%09red
Terpenoid backbone biosynthesis	KEGG PATHWAY	gga00900	1	20	0.157989	0.329062	XP_005015956	http://www.genome.jp/kegg-bin/show_pathway?gga00900/gga:421587%09red
Glycosphingolipid biosynthesis - lacto and neolacto series	KEGG PATHWAY	gga00601	1	20	0.157989	0.329062	XP_021129272	http://www.genome.jp/kegg-bin/show_pathway?gga00601/gga:771133%09red
Fatty acid elongation	KEGG PATHWAY	gga00062	1	21	0.164858	0.330332	XP_005013400	http://www.genome.jp/kegg-bin/show_pathway?gga00062/gga:427232%09red
Cytokine-cytokine receptor interaction	KEGG PATHWAY	gga04060	3	171	0.169911	0.331227	XP_005010531|XP_012952640|XP_021123319	http://www.genome.jp/kegg-bin/show_pathway?gga04060/gga:395509%09red/gga:395494%09red/gga:426054%09red
Biosynthesis of unsaturated fatty acids	KEGG PATHWAY	gga01040	1	22	0.171672	0.331227	XP_005013400	http://www.genome.jp/kegg-bin/show_pathway?gga01040/gga:427232%09red
Dorso-ventral axis formation	KEGG PATHWAY	gga04320	1	23	0.178431	0.336184	XP_021130827	http://www.genome.jp/kegg-bin/show_pathway?gga04320/gga:107053055%09red
Cytoskeletal regulation by Rho GTPase	PANTHER	P00016	1	24	0.185135	0.340316	XP_012954088	http://www.pantherdb.org/pathway/pathwayDiagram.jsp?catAccession=P00016
Glycosylphosphatidylinositol(GPI)-anchor biosynthesis	KEGG PATHWAY	gga00563	1	24	0.185135	0.340316	XP_005015242	http://www.genome.jp/kegg-bin/show_pathway?gga00563/gga:418624%09red
Butanoate metabolism	KEGG PATHWAY	gga00650	1	25	0.191784	0.345798	XP_005015956	http://www.genome.jp/kegg-bin/show_pathway?gga00650/gga:421587%09red
alpha-Linolenic acid metabolism	KEGG PATHWAY	gga00592	1	25	0.191784	0.345798	XP_021134156	http://www.genome.jp/kegg-bin/show_pathway?gga00592/gga:101749229%09red
Drug metabolism - other enzymes	KEGG PATHWAY	gga00983	1	27	0.204921	0.353374	XP_021127491	http://www.genome.jp/kegg-bin/show_pathway?gga00983/gga:429083%09red
beta-Alanine metabolism	KEGG PATHWAY	gga00410	1	27	0.204921	0.353374	XP_021127491	http://www.genome.jp/kegg-bin/show_pathway?gga00410/gga:429083%09red
Linoleic acid metabolism	KEGG PATHWAY	gga00591	1	28	0.211409	0.356316	XP_021134156	http://www.genome.jp/kegg-bin/show_pathway?gga00591/gga:101749229%09red
Nicotinate and nicotinamide metabolism	KEGG PATHWAY	gga00760	1	28	0.211409	0.356316	XP_012954852	http://www.genome.jp/kegg-bin/show_pathway?gga00760/gga:771393%09red
Propanoate metabolism	KEGG PATHWAY	gga00640	1	29	0.217845	0.360875	XP_005015956	http://www.genome.jp/kegg-bin/show_pathway?gga00640/gga:421587%09red
Drug metabolism - cytochrome P450	KEGG PATHWAY	gga00982	1	30	0.224229	0.362689	XP_005023588	http://www.genome.jp/kegg-bin/show_pathway?gga00982/gga:396322%09red
FGF signaling pathway	PANTHER	P00021	1	31	0.230561	0.366951	XP_021125188	http://www.pantherdb.org/pathway/pathwayDiagram.jsp?catAccession=P00021
Retinol metabolism	KEGG PATHWAY	gga00830	1	31	0.230561	0.366951	XP_012959292	http://www.genome.jp/kegg-bin/show_pathway?gga00830/gga:428809%09red
Huntington disease	PANTHER	P00029	1	32	0.236841	0.372856	XP_012954088	http://www.pantherdb.org/pathway/pathwayDiagram.jsp?catAccession=P00029
Fatty acid degradation	KEGG PATHWAY	gga00071	1	32	0.236841	0.372856	XP_005015956	http://www.genome.jp/kegg-bin/show_pathway?gga00071/gga:421587%09red
Metabolism of xenobiotics by cytochrome P450	KEGG PATHWAY	gga00980	1	32	0.236841	0.372856	XP_005023588	http://www.genome.jp/kegg-bin/show_pathway?gga00980/gga:396322%09red
Steroid hormone biosynthesis	KEGG PATHWAY	gga00140	1	32	0.236841	0.372856	XP_005012266	http://www.genome.jp/kegg-bin/show_pathway?gga00140/gga:417981%09red
Alzheimer disease-presenilin pathway	PANTHER	P00004	1	33	0.24307	0.375916	XP_012954088	http://www.pantherdb.org/pathway/pathwayDiagram.jsp?catAccession=P00004
Pyruvate metabolism	KEGG PATHWAY	gga00620	1	34	0.249249	0.377577	XP_005015956	http://www.genome.jp/kegg-bin/show_pathway?gga00620/gga:421587%09red
Tryptophan metabolism	KEGG PATHWAY	gga00380	1	37	0.267485	0.391523	XP_005015956	http://www.genome.jp/kegg-bin/show_pathway?gga00380/gga:421587%09red
Ribosome	KEGG PATHWAY	gga03010	2	123	0.271269	0.396126	XP_005031348|XP_005017461	http://www.genome.jp/kegg-bin/show_pathway?gga03010/gga:420182%09red/gga:776054%09red
Ubiquitin mediated proteolysis	KEGG PATHWAY	gga04120	2	125	0.277305	0.399805	XP_005023244|XP_021127610	http://www.genome.jp/kegg-bin/show_pathway?gga04120/gga:423854%09red/gga:421202%09red
Inflammation mediated by chemokine and cytokine signaling pathway	PANTHER	P00031	1	39	0.279397	0.399805	XP_012954088	http://www.pantherdb.org/pathway/pathwayDiagram.jsp?catAccession=P00031
Hedgehog signaling pathway	KEGG PATHWAY	gga04340	1	41	0.291116	0.40505	XP_005023244	http://www.genome.jp/kegg-bin/show_pathway?gga04340/gga:423854%09red
Glutathione metabolism	KEGG PATHWAY	gga00480	1	41	0.291116	0.40505	XP_005023588	http://www.genome.jp/kegg-bin/show_pathway?gga00480/gga:396322%09red
Phagosome	KEGG PATHWAY	gga04145	2	130	0.292377	0.406654	XP_012964213|XP_021123579	http://www.genome.jp/kegg-bin/show_pathway?gga04145/gga:420120%09red/gga:428421%09red
Ether lipid metabolism	KEGG PATHWAY	gga00565	1	43	0.302646	0.413766	XP_021134156	http://www.genome.jp/kegg-bin/show_pathway?gga00565/gga:101749229%09red
Endocytosis	KEGG PATHWAY	gga04144	3	238	0.313658	0.421482	XP_012947455|XP_005017895|XP_021123319	http://www.genome.jp/kegg-bin/show_pathway?gga04144/gga:428790%09red/gga:395509%09red/gga:418146%09red
Angiogenesis	PANTHER	P00005	1	47	0.325148	0.428681	XP_021125188	http://www.pantherdb.org/pathway/pathwayDiagram.jsp?catAccession=P00005
Valine, leucine and isoleucine degradation	KEGG PATHWAY	gga00280	1	47	0.325148	0.428681	XP_005015956	http://www.genome.jp/kegg-bin/show_pathway?gga00280/gga:421587%09red
Lysine degradation	KEGG PATHWAY	gga00310	1	47	0.325148	0.428681	XP_005015956	http://www.genome.jp/kegg-bin/show_pathway?gga00310/gga:421587%09red
N-Glycan biosynthesis	KEGG PATHWAY	gga00510	1	48	0.330659	0.433976	XP_021128149	http://www.genome.jp/kegg-bin/show_pathway?gga00510/gga:427801%09red
Fanconi anemia pathway	KEGG PATHWAY	gga03460	1	50	0.341549	0.43955	XP_021127610	http://www.genome.jp/kegg-bin/show_pathway?gga03460/gga:421202%09red
Glycolysis / Gluconeogenesis	KEGG PATHWAY	gga00010	1	51	0.346927	0.443437	XP_012952279	http://www.genome.jp/kegg-bin/show_pathway?gga00010/gga:395689%09red
VEGF signaling pathway	KEGG PATHWAY	gga04370	1	57	0.378291	0.466464	XP_021134156	http://www.genome.jp/kegg-bin/show_pathway?gga04370/gga:101749229%09red
Calcium signaling pathway	KEGG PATHWAY	gga04020	2	161	0.384172	0.470791	XP_021130846|XP_021123319	http://www.genome.jp/kegg-bin/show_pathway?gga04020/gga:421508%09red/gga:395509%09red
PPAR signaling pathway	KEGG PATHWAY	gga03320	1	60	0.393406	0.478605	XP_021128046	http://www.genome.jp/kegg-bin/show_pathway?gga03320/gga:769933%09red
p53 signaling pathway	KEGG PATHWAY	gga04115	1	64	0.412993	0.494228	XP_005017795	http://www.genome.jp/kegg-bin/show_pathway?gga04115/gga:421682%09red
RNA degradation	KEGG PATHWAY	gga03018	1	67	0.427268	0.506014	XP_012952279	http://www.genome.jp/kegg-bin/show_pathway?gga03018/gga:395689%09red
GnRH signaling pathway	KEGG PATHWAY	gga04912	1	81	0.48945	0.554749	XP_021134156	http://www.genome.jp/kegg-bin/show_pathway?gga04912/gga:101749229%09red
Glycerophospholipid metabolism	KEGG PATHWAY	gga00564	1	91	0.529706	0.582692	XP_021134156	http://www.genome.jp/kegg-bin/show_pathway?gga00564/gga:101749229%09red
Oocyte meiosis	KEGG PATHWAY	gga04114	1	92	0.533553	0.586069	XP_005023244	http://www.genome.jp/kegg-bin/show_pathway?gga04114/gga:423854%09red
Pyrimidine metabolism	KEGG PATHWAY	gga00240	1	95	0.544909	0.594217	XP_021127491	http://www.genome.jp/kegg-bin/show_pathway?gga00240/gga:429083%09red
Vascular smooth muscle contraction	KEGG PATHWAY	gga04270	1	103	0.573863	0.617755	XP_021134156	http://www.genome.jp/kegg-bin/show_pathway?gga04270/gga:101749229%09red
Tight junction	KEGG PATHWAY	gga04530	1	122	0.635491	0.667894	XP_021133532	http://www.genome.jp/kegg-bin/show_pathway?gga04530/gga:417506%09red
Neuroactive ligand-receptor interaction	KEGG PATHWAY	gga04080	2	267	0.646412	0.67692	XP_005020446|XP_021135304	http://www.genome.jp/kegg-bin/show_pathway?gga04080/gga:428425%09red/gga:427339%09red
FoxO signaling pathway	KEGG PATHWAY	gga04068	1	127	0.650178	0.679543	XP_012952640	http://www.genome.jp/kegg-bin/show_pathway?gga04068/gga:426054%09red
Purine metabolism	KEGG PATHWAY	gga00230	1	154	0.719885	0.743539	XP_005018902	http://www.genome.jp/kegg-bin/show_pathway?gga00230/gga:426368%09red
--------------------

## Sheet: KEGG_profile20
##Databases: PANTHER, KEGG PATHWAY, Gene Ontology Slim, Gene Ontology
##Statistical test method: hypergeometric test / Fisher's exact test
##FDR correction method: Benjamini and Hochberg
#Term	Database	ID	Input number	Background number	P-Value	Corrected P-Value	Input	Hyperlink
ECM-receptor interaction	KEGG PATHWAY	gga04512	10	74	1.23655e-07	1.49364e-05	XP_005012836|XP_012958152|XP_005024802|XP_005024800|XP_021124208|XP_005027171|XP_012947976|XP_005011351|XP_012957184|XP_005010990	http://www.genome.jp/kegg-bin/show_pathway?gga04512/gga:396306%09red/gga:395210%09red/gga:396548%09red/gga:396133%09red/gga:396243%09red/gga:396000%09red/gga:417374%09red/gga:396292%09red/gga:420757%09red/gga:395666%09red
Focal adhesion	KEGG PATHWAY	gga04510	13	187	2.03794e-06	0.000140921	XP_012957803|XP_005012836|XP_005027171|XP_005024802|XP_005024800|XP_005028973|XP_021124208|XP_012965091|XP_005031165|XP_012947976|XP_005010990|XP_012957184|XP_012958152	http://www.genome.jp/kegg-bin/show_pathway?gga04510/gga:396306%09red/gga:395210%09red/gga:395260%09red/gga:396548%09red/gga:396133%09red/gga:395194%09red/gga:396243%09red/gga:396000%09red/gga:395941%09red/gga:417374%09red/gga:396292%09red/gga:420757%09red/gga:416874%09red
Phagosome	KEGG PATHWAY	gga04145	10	130	1.36603e-05	0.000568292	XP_005013153|XP_005013233|XP_005028792|XP_005026822|XP_012958152|XP_021129003|XP_012949989|XP_012952385|XP_005017825|XP_021125559	http://www.genome.jp/kegg-bin/show_pathway?gga04145/gga:417485%09red/gga:418052%09red/gga:100858824%09red/gga:425389%09red/gga:771888%09red/gga:396306%09red/gga:421037%09red/gga:418581%09red/gga:425657%09red/gga:396181%09red
Cell cycle	KEGG PATHWAY	gga04110	8	115	0.00019107	0.00394236	XP_021124241|XP_012952953|XP_012951271|XP_005021327|XP_005015407|XP_021131265|XP_021131825|XP_005018271	http://www.genome.jp/kegg-bin/show_pathway?gga04110/gga:396252%09red/gga:421849%09red/gga:422043%09red/gga:418058%09red/gga:416776%09red/gga:420332%09red/gga:418000%09red/gga:408037%09red
DNA replication	KEGG PATHWAY	gga03030	4	32	0.00112575	0.0157821	XP_021124241|XP_005015407|XP_012954826|XP_021125764	http://www.genome.jp/kegg-bin/show_pathway?gga03030/gga:418058%09red/gga:421878%09red/gga:422043%09red/gga:416997%09red
@@DNA replication	PANTHER	P00017	1	5	0.0744203	0.229541	XP_021134783	http://www.pantherdb.org/pathway/pathwayDiagram.jsp?catAccession=P00017
Phenylalanine metabolism	KEGG PATHWAY	gga00360	3	15	0.00147213	0.0200343	XP_005018366|XP_021122284|XP_005028847	http://www.genome.jp/kegg-bin/show_pathway?gga00360/gga:395389%09red/gga:417039%09red/gga:415884%09red
Cytokine-cytokine receptor interaction	KEGG PATHWAY	gga04060	8	171	0.00223879	0.0258598	XP_012957803|XP_012964028|XP_005015128|NP_001297270|NP_001297317|XP_005016697|XP_012954101|XP_021125558	http://www.genome.jp/kegg-bin/show_pathway?gga04060/gga:395199%09red/gga:100499189%09red/gga:420696%09red/gga:395941%09red/gga:395451%09red/gga:424908%09red/gga:374229%09red/gga:771315%09red
Phenylalanine, tyrosine and tryptophan biosynthesis	KEGG PATHWAY	gga00400	2	5	0.00329031	0.0326923	XP_005018366|XP_005028847	http://www.genome.jp/kegg-bin/show_pathway?gga00400/gga:417039%09red/gga:415884%09red
Caffeine metabolism	KEGG PATHWAY	gga00232	2	5	0.00329031	0.0326923	XP_012955639|XP_021128540	http://www.genome.jp/kegg-bin/show_pathway?gga00232/gga:415809%09red/gga:396537%09red
Notch signaling pathway	KEGG PATHWAY	gga04330	4	44	0.00329755	0.0327007	XP_005019308|XP_005016022|XP_005021327|XP_021125788	http://www.genome.jp/kegg-bin/show_pathway?gga04330/gga:418000%09red/gga:419185%09red/gga:422802%09red/gga:418042%09red
Purine metabolism	KEGG PATHWAY	gga00230	7	154	0.00482766	0.0414868	XP_021131221|XP_005021640|XP_005013507|XP_005014957|XP_021131087|XP_021125764|XP_012954826	http://www.genome.jp/kegg-bin/show_pathway?gga00230/gga:770922%09red/gga:423826%09red/gga:415732%09red/gga:416997%09red/gga:419089%09red/gga:421878%09red/gga:423041%09red
Metabolic pathways	KEGG PATHWAY	gga01100	25	1092	0.00512397	0.0424262	XP_012955136|XP_012955639|XP_021127316|XP_005016210|XP_021123612|XP_005014957|XP_005028847|XP_021132122|XP_021125764|XP_012954826|XP_005029211|XP_005018366|XP_012948271|XP_012962442|XP_005023971|XP_005025284|XP_021131221|XP_021132428|XP_021128540|XP_012963058|XP_005014169|XP_021123645|XP_021122284|XP_005024840|XP_005018266	http://www.genome.jp/kegg-bin/show_pathway?gga01100/gga:415809%09red/gga:395389%09red/gga:426846%09red/gga:422893%09red/gga:423714%09red/gga:423496%09red/gga:396537%09red/gga:395694%09red/gga:770922%09red/gga:423041%09red/gga:417163%09red/gga:417039%09red/gga:415884%09red/gga:417185%09red/gga:419057%09red/gga:423976%09red/gga:422556%09red/gga:423769%09red/gga:426991%09red/gga:421656%09red/gga:416…
Apoptosis	KEGG PATHWAY	gga04210	6	125	0.0069219	0.0506715	XP_021125558|XP_005026822|XP_012949639|XP_005031274|XP_021132791|XP_021123387	http://www.genome.jp/kegg-bin/show_pathway?gga04210/gga:422591%09red/gga:396512%09red/gga:395818%09red/gga:425657%09red/gga:771315%09red
Oxidative stress response	PANTHER	P00046	2	9	0.00833061	0.0580759	XP_005028829|XP_005018271	http://www.pantherdb.org/pathway/pathwayDiagram.jsp?catAccession=P00046
Pyrimidine metabolism	KEGG PATHWAY	gga00240	5	95	0.00934825	0.0630237	XP_012948271|XP_021131221|XP_021125764|XP_012954826|XP_005013507	http://www.genome.jp/kegg-bin/show_pathway?gga00240/gga:422556%09red/gga:423826%09red/gga:416997%09red/gga:421878%09red/gga:770922%09red
Alanine, aspartate and glutamate metabolism	KEGG PATHWAY	gga00250	3	32	0.0100595	0.0655439	XP_005018366|XP_021123612|XP_005016210	http://www.genome.jp/kegg-bin/show_pathway?gga00250/gga:422893%09red/gga:417039%09red/gga:417185%09red
Tyrosine metabolism	KEGG PATHWAY	gga00350	3	33	0.0108717	0.0685946	XP_005018366|XP_021122284|XP_005028847	http://www.genome.jp/kegg-bin/show_pathway?gga00350/gga:395389%09red/gga:417039%09red/gga:415884%09red
Regulation of actin cytoskeleton	KEGG PATHWAY	gga04810	7	185	0.0121441	0.0741545	XP_012947976|XP_012950662|XP_005028973|XP_021124208|XP_005031048|XP_012952385|XP_012957184	http://www.genome.jp/kegg-bin/show_pathway?gga04810/gga:396133%09red/gga:416490%09red/gga:417374%09red/gga:420757%09red/gga:425499%09red/gga:416874%09red/gga:396181%09red
Herpes simplex infection	KEGG PATHWAY	gga05168	6	150	0.0154731	0.087197	XP_005031871|XP_005028792|XP_012951271|XP_005021327|XP_021129003|XP_012949639	http://www.genome.jp/kegg-bin/show_pathway?gga05168/gga:396252%09red/gga:100858824%09red/gga:425389%09red/gga:395299%09red/gga:396512%09red/gga:418000%09red
Cell adhesion molecules (CAMs)	KEGG PATHWAY	gga04514	5	114	0.0186726	0.0985661	XP_005017687|XP_012952385|XP_005028792|XP_021135124|XP_021124208	http://www.genome.jp/kegg-bin/show_pathway?gga04514/gga:420757%09red/gga:425389%09red/gga:768858%09red/gga:428253%09red/gga:396181%09red
Arginine and proline metabolism	KEGG PATHWAY	gga00330	3	43	0.0210537	0.107196	XP_012962442|XP_005014169|XP_012955136	http://www.genome.jp/kegg-bin/show_pathway?gga00330/gga:423976%09red/gga:419057%09red/gga:421937%09red
TGF-beta signaling pathway	KEGG PATHWAY	gga04350	4	79	0.0220157	0.110663	XP_005015004|XP_005018271|XP_005021327|XP_005009431	http://www.genome.jp/kegg-bin/show_pathway?gga04350/gga:396339%09red/gga:418000%09red/gga:396361%09red/gga:420332%09red
@@TGF-beta signaling pathway	PANTHER	P00052	1	23	0.266148	0.37507	XP_005015004	http://www.pantherdb.org/pathway/pathwayDiagram.jsp?catAccession=P00052
Toll-like receptor signaling pathway	KEGG PATHWAY	gga04620	4	87	0.0296042	0.137588	XP_012949639|XP_005012836|XP_021132791|XP_021129003	http://www.genome.jp/kegg-bin/show_pathway?gga04620/gga:395210%09red/gga:100858824%09red/gga:396512%09red/gga:395818%09red
AGE-RAGE signaling pathway in diabetic complications	KEGG PATHWAY	gga04933	4	89	0.0317143	0.14262	XP_012949989|XP_021122466|XP_012957184|XP_005010990	http://www.genome.jp/kegg-bin/show_pathway?gga04933/gga:396340%09red/gga:396133%09red/gga:396243%09red/gga:418581%09red
Melanogenesis	KEGG PATHWAY	gga04916	4	90	0.0328016	0.14608	XP_021129110|XP_005021640|XP_005021327|XP_012956508	http://www.genome.jp/kegg-bin/show_pathway?gga04916/gga:429040%09red/gga:418000%09red/gga:415732%09red/gga:395235%09red
Phototransduction	KEGG PATHWAY	gga04744	2	23	0.0404082	0.166481	XP_021125629|XP_021131087	http://www.genome.jp/kegg-bin/show_pathway?gga04744/gga:417433%09red/gga:419089%09red
Biosynthesis of amino acids	KEGG PATHWAY	gga01230	3	61	0.048928	0.189526	XP_021123612|XP_005028847|XP_012955136	http://www.genome.jp/kegg-bin/show_pathway?gga01230/gga:423976%09red/gga:417185%09red/gga:415884%09red
Drug metabolism - other enzymes	KEGG PATHWAY	gga00983	2	27	0.0529002	0.200253	XP_012955639|XP_021128540	http://www.genome.jp/kegg-bin/show_pathway?gga00983/gga:415809%09red/gga:396537%09red
p53 signaling pathway	KEGG PATHWAY	gga04115	3	64	0.0547299	0.205167	XP_021124133|XP_012952953|XP_012951271	http://www.genome.jp/kegg-bin/show_pathway?gga04115/gga:396252%09red/gga:408037%09red/gga:423185%09red
Calcium signaling pathway	KEGG PATHWAY	gga04020	5	161	0.0628677	0.224492	XP_005015385|XP_005029211|XP_005027562|XP_005021640|XP_021131343	http://www.genome.jp/kegg-bin/show_pathway?gga04020/gga:723973%09red/gga:427678%09red/gga:395694%09red/gga:415732%09red/gga:424548%09red
Salmonella infection	KEGG PATHWAY	gga05132	3	68	0.0629508	0.224492	XP_005031048|XP_012949639|XP_012965091	http://www.genome.jp/kegg-bin/show_pathway?gga05132/gga:396512%09red/gga:416490%09red/gga:395260%09red
Neuroactive ligand-receptor interaction	KEGG PATHWAY	gga04080	7	267	0.0636922	0.226637	XP_005026900|XP_005020972|XP_012954946|XP_005028729|XP_021131343|XP_005027562|XP_005031081	http://www.genome.jp/kegg-bin/show_pathway?gga04080/gga:419906%09red/gga:396275%09red/gga:424548%09red/gga:428696%09red/gga:427678%09red/gga:101751902%09red/gga:426049%09red
MAPK signaling pathway	KEGG PATHWAY	gga04010	6	223	0.0750934	0.231059	XP_005028829|XP_021124506|XP_012965091|NP_001297704|XP_012949639|XP_005018271	http://www.genome.jp/kegg-bin/show_pathway?gga04010/gga:395260%09red/gga:374192%09red/gga:423890%09red/gga:396512%09red/gga:420332%09red/gga:423504%09red
Wnt signaling pathway	KEGG PATHWAY	gga04310	4	126	0.0862321	0.23646	XP_021129110|XP_005021327|XP_012956508|XP_005018271	http://www.genome.jp/kegg-bin/show_pathway?gga04310/gga:429040%09red/gga:418000%09red/gga:395235%09red/gga:420332%09red
@@Wnt signaling pathway	PANTHER	P00057	1	62	0.556437	0.605033	XP_005018271	http://www.pantherdb.org/pathway/pathwayDiagram.jsp?catAccession=P00057
Integrin signalling pathway	PANTHER	P00034	2	37	0.088918	0.242276	XP_005024802|XP_005024800	http://www.pantherdb.org/pathway/pathwayDiagram.jsp?catAccession=P00034
Gap junction	KEGG PATHWAY	gga04540	3	81	0.0932467	0.247672	XP_005021640|XP_005013153|XP_012951271	http://www.genome.jp/kegg-bin/show_pathway?gga04540/gga:396252%09red/gga:415732%09red/gga:421037%09red
Endocytosis	KEGG PATHWAY	gga04144	6	238	0.0946954	0.247672	XP_005028792|XP_012951681|NP_001297317|XP_005016697|NP_001297704|XP_005031048	http://www.genome.jp/kegg-bin/show_pathway?gga04144/gga:395199%09red/gga:420696%09red/gga:425389%09red/gga:416490%09red/gga:418043%09red/gga:423504%09red
Nucleotide excision repair	KEGG PATHWAY	gga03420	2	39	0.0968017	0.247672	XP_021124133|XP_021125764	http://www.genome.jp/kegg-bin/show_pathway?gga03420/gga:416997%09red/gga:423185%09red
Cysteine and methionine metabolism	KEGG PATHWAY	gga00270	2	39	0.0968017	0.247672	XP_005018366|XP_005028847	http://www.genome.jp/kegg-bin/show_pathway?gga00270/gga:417039%09red/gga:415884%09red
Interferon-gamma signaling pathway	PANTHER	P00035	1	7	0.0979789	0.247672	XP_005031871	http://www.pantherdb.org/pathway/pathwayDiagram.jsp?catAccession=P00035
NOD-like receptor signaling pathway	KEGG PATHWAY	gga04621	2	43	0.113122	0.25934	XP_005022763|XP_005027138	http://www.genome.jp/kegg-bin/show_pathway?gga04621/gga:427756%09red/gga:420677%09red
mTOR signaling pathway	KEGG PATHWAY	gga04150	4	142	0.11837	0.264126	XP_021126909|XP_021129110|XP_012950826|XP_012956508	http://www.genome.jp/kegg-bin/show_pathway?gga04150/gga:429040%09red/gga:415832%09red/gga:395235%09red
Ubiquinone and other terpenoid-quinone biosynthesis	KEGG PATHWAY	gga00130	1	10	0.132201	0.271022	XP_005028847	http://www.genome.jp/kegg-bin/show_pathway?gga00130/gga:415884%09red
Fanconi anemia pathway	KEGG PATHWAY	gga03460	2	50	0.143167	0.275698	XP_012956309|XP_021125649	http://www.genome.jp/kegg-bin/show_pathway?gga03460/gga:422892%09red/gga:415935%09red
p53 pathway feedback loops 2	PANTHER	P04398	1	11	0.143318	0.275698	XP_005018271	http://www.pantherdb.org/pathway/pathwayDiagram.jsp?catAccession=P04398
p53 pathway	PANTHER	P00059	1	13	0.165128	0.294309	XP_012951271	http://www.pantherdb.org/pathway/pathwayDiagram.jsp?catAccession=P00059
Glycosphingolipid biosynthesis - globo series	KEGG PATHWAY	gga00603	1	13	0.165128	0.294309	XP_021123645	http://www.genome.jp/kegg-bin/show_pathway?gga00603/gga:417163%09red
Lysosome	KEGG PATHWAY	gga04142	3	109	0.173614	0.302825	XP_005026822|XP_021132791|XP_012954946	http://www.genome.jp/kegg-bin/show_pathway?gga04142/gga:426049%09red/gga:395818%09red/gga:425657%09red
Interleukin signaling pathway	PANTHER	P00036	1	15	0.186384	0.312083	XP_005018271	http://www.pantherdb.org/pathway/pathwayDiagram.jsp?catAccession=P00036
PPAR signaling pathway	KEGG PATHWAY	gga03320	2	60	0.188447	0.314201	XP_005017422|XP_012960226	http://www.genome.jp/kegg-bin/show_pathway?gga03320/gga:395706%09red/gga:396246%09red
Arginine biosynthesis	KEGG PATHWAY	gga00220	1	16	0.196809	0.320315	XP_021123612	http://www.genome.jp/kegg-bin/show_pathway?gga00220/gga:417185%09red
Cardiac muscle contraction	KEGG PATHWAY	gga04260	2	62	0.197732	0.321103	XP_012965297|XP_005028973	http://www.genome.jp/kegg-bin/show_pathway?gga04260/gga:416874%09red/gga:395534%09red
Steroid biosynthesis	KEGG PATHWAY	gga00100	1	17	0.207101	0.325072	XP_005018266	http://www.genome.jp/kegg-bin/show_pathway?gga00100/gga:420335%09red
Tight junction	KEGG PATHWAY	gga04530	3	122	0.21588	0.334152	XP_021122339|XP_012965297|XP_005028973	http://www.genome.jp/kegg-bin/show_pathway?gga04530/gga:421055%09red/gga:416874%09red/gga:395534%09red
Adrenergic signaling in cardiomyocytes	KEGG PATHWAY	gga04261	3	123	0.21922	0.336861	XP_005021640|XP_012965297|XP_005028973	http://www.genome.jp/kegg-bin/show_pathway?gga04261/gga:416874%09red/gga:415732%09red/gga:395534%09red
Inositol phosphate metabolism	KEGG PATHWAY	gga00562	2	69	0.230602	0.347567	XP_021132122|XP_005029211	http://www.genome.jp/kegg-bin/show_pathway?gga00562/gga:395694%09red/gga:421656%09red
Adherens junction	KEGG PATHWAY	gga04520	2	70	0.235331	0.349977	XP_005021327|XP_012952282	http://www.genome.jp/kegg-bin/show_pathway?gga04520/gga:418000%09red/gga:427947%09red
Histidine metabolism	KEGG PATHWAY	gga00340	1	22	0.25662	0.367	XP_021122284	http://www.genome.jp/kegg-bin/show_pathway?gga00340/gga:395389%09red
Biosynthesis of unsaturated fatty acids	KEGG PATHWAY	gga01040	1	22	0.25662	0.367	XP_012960226	http://www.genome.jp/kegg-bin/show_pathway?gga01040/gga:395706%09red
Progesterone-mediated oocyte maturation	KEGG PATHWAY	gga04914	2	77	0.268535	0.377084	XP_005021640|XP_012951271	http://www.genome.jp/kegg-bin/show_pathway?gga04914/gga:396252%09red/gga:415732%09red
Influenza A	KEGG PATHWAY	gga05164	3	138	0.270368	0.379554	XP_005031871|XP_005021327|NP_001297704	http://www.genome.jp/kegg-bin/show_pathway?gga05164/gga:418000%09red/gga:395299%09red/gga:423504%09red
Cytoskeletal regulation by Rho GTPase	PANTHER	P00016	1	24	0.275554	0.382843	XP_005013153	http://www.pantherdb.org/pathway/pathwayDiagram.jsp?catAccession=P00016
Porphyrin and chlorophyll metabolism	KEGG PATHWAY	gga00860	1	24	0.275554	0.382843	XP_005015402	http://www.genome.jp/kegg-bin/show_pathway?gga00860/gga:396287%09red
ErbB signaling pathway	KEGG PATHWAY	gga04012	2	80	0.282774	0.388984	XP_012948592|XP_005018271	http://www.genome.jp/kegg-bin/show_pathway?gga04012/gga:428752%09red/gga:420332%09red
Butanoate metabolism	KEGG PATHWAY	gga00650	1	25	0.284839	0.388984	XP_021127316	http://www.genome.jp/kegg-bin/show_pathway?gga00650/gga:426991%09red
beta-Alanine metabolism	KEGG PATHWAY	gga00410	1	27	0.303056	0.404365	XP_021122284	http://www.genome.jp/kegg-bin/show_pathway?gga00410/gga:395389%09red
Mucin type O-Glycan biosynthesis	KEGG PATHWAY	gga00512	1	27	0.303056	0.404365	XP_021132428	http://www.genome.jp/kegg-bin/show_pathway?gga00512/gga:416260%09red
Drug metabolism - cytochrome P450	KEGG PATHWAY	gga00982	1	30	0.329518	0.425364	XP_021122284	http://www.genome.jp/kegg-bin/show_pathway?gga00982/gga:395389%09red
Phosphatidylinositol signaling system	KEGG PATHWAY	gga04070	2	91	0.334635	0.431316	XP_021132122|XP_005029211	http://www.genome.jp/kegg-bin/show_pathway?gga04070/gga:395694%09red/gga:421656%09red
Glycerophospholipid metabolism	KEGG PATHWAY	gga00564	2	91	0.334635	0.431316	NP_001297299|XP_005024840	http://www.genome.jp/kegg-bin/show_pathway?gga00564/gga:396136%09red/gga:423496%09red
Base excision repair	KEGG PATHWAY	gga03410	1	31	0.338113	0.433616	XP_021125764	http://www.genome.jp/kegg-bin/show_pathway?gga03410/gga:416997%09red
Other types of O-glycan biosynthesis	KEGG PATHWAY	gga00514	1	31	0.338113	0.433616	XP_005016022	http://www.genome.jp/kegg-bin/show_pathway?gga00514/gga:418042%09red
Oocyte meiosis	KEGG PATHWAY	gga04114	2	92	0.339303	0.435033	XP_005021640|XP_012951271	http://www.genome.jp/kegg-bin/show_pathway?gga04114/gga:396252%09red/gga:415732%09red
Huntington disease	PANTHER	P00029	1	32	0.3466	0.440633	XP_005013153	http://www.pantherdb.org/pathway/pathwayDiagram.jsp?catAccession=P00029
Metabolism of xenobiotics by cytochrome P450	KEGG PATHWAY	gga00980	1	32	0.3466	0.440633	XP_021122284	http://www.genome.jp/kegg-bin/show_pathway?gga00980/gga:395389%09red
Alzheimer disease-presenilin pathway	PANTHER	P00004	1	33	0.354977	0.447432	XP_005011351	http://www.pantherdb.org/pathway/pathwayDiagram.jsp?catAccession=P00004
Intestinal immune network for IgA production	KEGG PATHWAY	gga04672	1	35	0.371412	0.45984	NP_001297270	http://www.genome.jp/kegg-bin/show_pathway?gga04672/gga:374229%09red
Tryptophan metabolism	KEGG PATHWAY	gga00380	1	37	0.38743	0.475187	XP_005018366	http://www.genome.jp/kegg-bin/show_pathway?gga00380/gga:417039%09red
Inflammation mediated by chemokine and cytokine signaling pathway	PANTHER	P00031	1	39	0.403041	0.487254	XP_005024800	http://www.pantherdb.org/pathway/pathwayDiagram.jsp?catAccession=P00031
Hedgehog signaling pathway	KEGG PATHWAY	gga04340	1	41	0.418255	0.498303	XP_005023986	http://www.genome.jp/kegg-bin/show_pathway?gga04340/gga:396045%09red
Glutathione metabolism	KEGG PATHWAY	gga00480	1	41	0.418255	0.498303	XP_005014169	http://www.genome.jp/kegg-bin/show_pathway?gga00480/gga:421937%09red
Fatty acid metabolism	KEGG PATHWAY	gga01212	1	42	0.425716	0.504958	XP_012960226	http://www.genome.jp/kegg-bin/show_pathway?gga01212/gga:395706%09red
Ether lipid metabolism	KEGG PATHWAY	gga00565	1	43	0.433082	0.510971	XP_005024840	http://www.genome.jp/kegg-bin/show_pathway?gga00565/gga:423496%09red
Sphingolipid metabolism	KEGG PATHWAY	gga00600	1	47	0.461616	0.531883	XP_012963058	http://www.genome.jp/kegg-bin/show_pathway?gga00600/gga:423714%09red
Valine, leucine and isoleucine degradation	KEGG PATHWAY	gga00280	1	47	0.461616	0.531883	XP_005018366	http://www.genome.jp/kegg-bin/show_pathway?gga00280/gga:417039%09red
Arachidonic acid metabolism	KEGG PATHWAY	gga00590	1	50	0.482073	0.547927	XP_005025284	http://www.genome.jp/kegg-bin/show_pathway?gga00590/gga:423769%09red
Ubiquitin mediated proteolysis	KEGG PATHWAY	gga04120	2	125	0.485286	0.551456	XP_005031871|XP_021124133	http://www.genome.jp/kegg-bin/show_pathway?gga04120/gga:395299%09red/gga:423185%09red
Glycolysis / Gluconeogenesis	KEGG PATHWAY	gga00010	1	51	0.488718	0.553758	XP_021122284	http://www.genome.jp/kegg-bin/show_pathway?gga00010/gga:395389%09red
Glycerolipid metabolism	KEGG PATHWAY	gga00561	1	54	0.508148	0.567356	XP_005023971	http://www.genome.jp/kegg-bin/show_pathway?gga00561/gga:426846%09red
Adipocytokine signaling pathway	KEGG PATHWAY	gga04920	1	65	0.5733	0.618507	XP_005031871	http://www.genome.jp/kegg-bin/show_pathway?gga04920/gga:395299%09red
Protein processing in endoplasmic reticulum	KEGG PATHWAY	gga04141	2	149	0.578158	0.622972	XP_021124035|NP_001297704	http://www.genome.jp/kegg-bin/show_pathway?gga04141/gga:423504%09red/gga:418917%09red
GnRH signaling pathway	KEGG PATHWAY	gga04912	1	81	0.653014	0.684587	XP_005021640	http://www.genome.jp/kegg-bin/show_pathway?gga04912/gga:415732%09red
Vascular smooth muscle contraction	KEGG PATHWAY	gga04270	1	103	0.738945	0.757448	XP_005021640	http://www.genome.jp/kegg-bin/show_pathway?gga04270/gga:415732%09red
Spliceosome	KEGG PATHWAY	gga03040	1	109	0.758448	0.77542	NP_001297704	http://www.genome.jp/kegg-bin/show_pathway?gga03040/gga:423504%09red
Insulin signaling pathway	KEGG PATHWAY	gga04910	1	121	0.793203	0.806602	XP_005031871	http://www.genome.jp/kegg-bin/show_pathway?gga04910/gga:395299%09red
FoxO signaling pathway	KEGG PATHWAY	gga04068	1	127	0.808664	0.819879	XP_005021327	http://www.genome.jp/kegg-bin/show_pathway?gga04068/gga:418000%09red
--------------------

## Sheet: KEGG_profile21
##Databases: PANTHER, KEGG PATHWAY, Gene Ontology Slim, Gene Ontology
##Statistical test method: hypergeometric test / Fisher's exact test
##FDR correction method: Benjamini and Hochberg
#Term	Database	ID	Input number	Background number	P-Value	Corrected P-Value	Input	Hyperlink
Metabolic pathways	KEGG PATHWAY	gga01100	56	1092	1.5115e-43	4.01455e-40	AOX1|AGL|MDH1|BPGM|NDUFB8|NDUFB6|NDUFB5|NDUFB4|MGLL|FH|ATP5H|MDH2|ACSBG2|GADL1|ACADL|ACADM|LOC101801883|ATP5C1|ADI1|NDUFV1|LOC101800937|HADHB|ATP5A1|NDUFB10|LOC101801944|NDUFA12|GOT2|NDUFA10|GOT1|ATP5G1|ATP5G3|PKM|PDHX|PDHA1|LOC101795772|DLD|NDUFS7|NDUFA9|LOC101793235|SUCLG1|ALDOC|ST6GALNAC4|PCYT1A|FDPS|ACOX2|LOC101791123|SUCLA2|ACSL1|NDUFS1|NDUFS2|NDUFS6|PTGES2|SDHA|SDHB|COQ3|ATP5F1	http://www.genome.jp/kegg-bin/show_pathway?gga01100/gga:420976%09red/gga:374159%09red/gga:100857134%09red/gga:396456%09red/gga:422547%09red/gga:396533%09red/gga:417699%09red/gga:424474%09red/gga:417517%09red/gga:419992%09red/gga:424915%09red/gga:426429%09red/gga:425061%09red/gga:424102%09red/gga:770724%09red/gga:395758%09red/gga:430210%09red/gga:424142%09red/gga:418857%09red/gga:420243%09red/gga:…
Oxidative phosphorylation	KEGG PATHWAY	gga00190	27	117	3.02458e-36	4.01664e-33	NDUFB8|NDUFB6|NDUFB5|NDUFB4|ATP5H|ATP5C1|NDUFV1|LOC101800937|LOC101796089|ATP5A1|NDUFB10|LOC101801944|NDUFA12|NDUFA10|ATP5G1|ATP5G3|LOC101795772|NDUFA9|LOC101793235|LOC101791123|NDUFS1|NDUFS2|NDUFS6|NDUFS7|SDHA|SDHB|ATP5F1	http://www.genome.jp/kegg-bin/show_pathway?gga00190/gga:420976%09red/gga:421392%09red/gga:374159%09red/gga:419992%09red/gga:422115%09red/gga:424102%09red/gga:395758%09red/gga:430210%09red/gga:424142%09red/gga:420243%09red/gga:416543%09red/gga:771939%09red/gga:419039%09red/gga:770724%09red/gga:769954%09red/gga:423763%09red/gga:431564%09red/gga:424978%09red/gga:424032%09red/gga:100857596%09red/gga:…
Carbon metabolism	KEGG PATHWAY	gga01200	16	97	1.13459e-19	2.00898e-17	GOT1|DLD|HADHB|PDHA1|FH|SUCLA2|SDHA|SUCLG1|MDH2|MDH1|GOT2|ALDOC|SDHB|ACADM|LOC101801883|PKM	http://www.genome.jp/kegg-bin/show_pathway?gga01200/gga:416969%09red/gga:395492%09red/gga:421587%09red/gga:396456%09red/gga:422932%09red/gga:396533%09red/gga:417699%09red/gga:417517%09red/gga:418610%09red/gga:421281%09red/gga:395758%09red/gga:426429%09red/gga:100859720%09red/gga:420969%09red/gga:396261%09red/gga:418857%09red
Citrate cycle (TCA cycle)	KEGG PATHWAY	gga00020	10	29	1.68867e-15	1.18029e-13	PDHA1|DLD|SUCLA2|FH|SUCLG1|MDH2|MDH1|SDHA|SDHB|LOC101801883	http://www.genome.jp/kegg-bin/show_pathway?gga00020/gga:100859720%09red/gga:422932%09red/gga:417699%09red/gga:417517%09red/gga:418610%09red/gga:421281%09red/gga:426429%09red/gga:395758%09red/gga:420969%09red/gga:418857%09red
Pyruvate metabolism	KEGG PATHWAY	gga00620	8	34	1.67528e-11	3.80304e-10	PDHA1|DLD|HADHB|MDH2|MDH1|FH|GLO1|PKM	http://www.genome.jp/kegg-bin/show_pathway?gga00620/gga:421428%09red/gga:396456%09red/gga:417699%09red/gga:417517%09red/gga:418610%09red/gga:421281%09red/gga:421587%09red/gga:420969%09red
Fatty acid metabolism	KEGG PATHWAY	gga01212	7	42	2.72524e-09	4.58116e-08	PECR|CPT1B|HADHB|ACSL1|ACSBG2|ACADL|ACADM	http://www.genome.jp/kegg-bin/show_pathway?gga01212/gga:420090%09red/gga:422547%09red/gga:423118%09red/gga:424005%09red/gga:416969%09red/gga:424224%09red/gga:421587%09red
Fatty acid degradation	KEGG PATHWAY	gga00071	6	32	2.07908e-08	3.26747e-07	CPT1B|HADHB|ACSL1|ACSBG2|ACADL|ACADM	http://www.genome.jp/kegg-bin/show_pathway?gga00071/gga:420090%09red/gga:422547%09red/gga:423118%09red/gga:424005%09red/gga:416969%09red/gga:421587%09red
Cardiac muscle contraction	KEGG PATHWAY	gga04260	6	62	7.36471e-07	8.57925e-06	LOC101795772|LOC101793235|LOC101791123|LOC101800937|LOC101796089|CACNG1	http://www.genome.jp/kegg-bin/show_pathway?gga04260/gga:771939%09red/gga:421392%09red/gga:417428%09red/gga:769735%09red/gga:420243%09red/gga:771947%09red
Cysteine and methionine metabolism	KEGG PATHWAY	gga00270	5	39	1.80719e-06	1.95914e-05	GOT2|ADI1|GOT1|MDH2|MDH1	http://www.genome.jp/kegg-bin/show_pathway?gga00270/gga:396533%09red/gga:396261%09red/gga:417517%09red/gga:421918%09red/gga:421281%09red
Glycolysis / Gluconeogenesis	KEGG PATHWAY	gga00010	5	51	6.08192e-06	5.76914e-05	ALDOC|DLD|PDHA1|BPGM|PKM	http://www.genome.jp/kegg-bin/show_pathway?gga00010/gga:417699%09red/gga:418172%09red/gga:395492%09red/gga:418610%09red/gga:396456%09red
PPAR signaling pathway	KEGG PATHWAY	gga03320	5	60	1.27235e-05	0.000114554	ACOX2|ACSL1|ACADL|ACSBG2|CPT1B	http://www.genome.jp/kegg-bin/show_pathway?gga03320/gga:416068%09red/gga:420090%09red/gga:424005%09red/gga:423118%09red/gga:422547%09red
Glyoxylate and dicarboxylate metabolism	KEGG PATHWAY	gga00630	4	28	1.40194e-05	0.000124951	HADHB|MDH2|MDH1|DLD	http://www.genome.jp/kegg-bin/show_pathway?gga00630/gga:417699%09red/gga:417517%09red/gga:421587%09red/gga:421281%09red
Propanoate metabolism	KEGG PATHWAY	gga00640	4	29	1.58964e-05	0.000137527	HADHB|SUCLA2|SUCLG1|DLD	http://www.genome.jp/kegg-bin/show_pathway?gga00640/gga:417699%09red/gga:418857%09red/gga:421587%09red/gga:422932%09red
Peroxisome	KEGG PATHWAY	gga04146	5	77	3.94867e-05	0.000329801	ACOX2|PECR|ACSL1|PHYH|GNPAT	http://www.genome.jp/kegg-bin/show_pathway?gga04146/gga:416068%09red/gga:426601%09red/gga:424224%09red/gga:421548%09red/gga:422547%09red
Valine, leucine and isoleucine degradation	KEGG PATHWAY	gga00280	4	47	9.10571e-05	0.000721934	HADHB|AOX1|ACADM|DLD	http://www.genome.jp/kegg-bin/show_pathway?gga00280/gga:417699%09red/gga:424071%09red/gga:416969%09red/gga:421587%09red
Biosynthesis of amino acids	KEGG PATHWAY	gga01230	4	61	0.000234732	0.00168499	GOT2|ALDOC|GOT1|PKM	http://www.genome.jp/kegg-bin/show_pathway?gga01230/gga:396533%09red/gga:396261%09red/gga:395492%09red/gga:396456%09red
Phenylalanine, tyrosine and tryptophan biosynthesis	KEGG PATHWAY	gga00400	2	5	0.000436672	0.0028357	GOT2|GOT1	http://www.genome.jp/kegg-bin/show_pathway?gga00400/gga:396533%09red/gga:396261%09red
Tyrosine metabolism	KEGG PATHWAY	gga00350	3	33	0.000611899	0.00369364	GOT2|AOX1|GOT1	http://www.genome.jp/kegg-bin/show_pathway?gga00350/gga:396533%09red/gga:396261%09red/gga:424071%09red
Tryptophan metabolism	KEGG PATHWAY	gga00380	3	37	0.000835426	0.00491994	HADHB|AOX1|LOC101801883	http://www.genome.jp/kegg-bin/show_pathway?gga00380/gga:426429%09red/gga:424071%09red/gga:421587%09red
Calcium signaling pathway	KEGG PATHWAY	gga04020	5	161	0.00105216	0.00592064	VDAC2|CAMK2G|TBXA2R|PPIF|PHKB	http://www.genome.jp/kegg-bin/show_pathway?gga04020/gga:395498%09red/gga:423737%09red/gga:100857635%09red/gga:423723%09red/gga:415741%09red
Fatty acid biosynthesis	KEGG PATHWAY	gga00061	2	13	0.00213124	0.0109489	ACSL1|ACSBG2	http://www.genome.jp/kegg-bin/show_pathway?gga00061/gga:420090%09red/gga:422547%09red
2-Oxocarboxylic acid metabolism	KEGG PATHWAY	gga01210	2	15	0.00274387	0.0132745	GOT2|GOT1	http://www.genome.jp/kegg-bin/show_pathway?gga01210/gga:396533%09red/gga:396261%09red
Phenylalanine metabolism	KEGG PATHWAY	gga00360	2	15	0.00274387	0.0132745	GOT2|GOT1	http://www.genome.jp/kegg-bin/show_pathway?gga00360/gga:396533%09red/gga:396261%09red
Arginine biosynthesis	KEGG PATHWAY	gga00220	2	16	0.00307757	0.0145965	GOT2|GOT1	http://www.genome.jp/kegg-bin/show_pathway?gga00220/gga:396533%09red/gga:396261%09red
Adipocytokine signaling pathway	KEGG PATHWAY	gga04920	3	65	0.00385877	0.0174005	ACSL1|ACSBG2|CPT1B	http://www.genome.jp/kegg-bin/show_pathway?gga04920/gga:420090%09red/gga:423118%09red/gga:422547%09red
Terpenoid backbone biosynthesis	KEGG PATHWAY	gga00900	2	20	0.00459091	0.0201212	HADHB|FDPS	http://www.genome.jp/kegg-bin/show_pathway?gga00900/gga:425061%09red/gga:421587%09red
Butanoate metabolism	KEGG PATHWAY	gga00650	2	25	0.00687175	0.0275285	HADHB|ACADM	http://www.genome.jp/kegg-bin/show_pathway?gga00650/gga:416969%09red/gga:421587%09red
Fructose and mannose metabolism	KEGG PATHWAY	gga00051	2	32	0.0107549	0.0414586	ALDOC|TIGAR	http://www.genome.jp/kegg-bin/show_pathway?gga00051/gga:395492%09red/gga:419040%09red
Alanine, aspartate and glutamate metabolism	KEGG PATHWAY	gga00250	2	32	0.0107549	0.0414586	GOT2|GOT1	http://www.genome.jp/kegg-bin/show_pathway?gga00250/gga:396533%09red/gga:396261%09red
Glycine, serine and threonine metabolism	KEGG PATHWAY	gga00260	2	37	0.0139947	0.0522049	BPGM|DLD	http://www.genome.jp/kegg-bin/show_pathway?gga00260/gga:417699%09red/gga:418172%09red
Arginine and proline metabolism	KEGG PATHWAY	gga00330	2	43	0.0183653	0.0654741	GOT2|GOT1	http://www.genome.jp/kegg-bin/show_pathway?gga00330/gga:396533%09red/gga:396261%09red
Lysine degradation	KEGG PATHWAY	gga00310	2	47	0.0215572	0.0747465	HADHB|LOC101801883	http://www.genome.jp/kegg-bin/show_pathway?gga00310/gga:426429%09red/gga:421587%09red
Vitamin B6 metabolism	KEGG PATHWAY	gga00750	1	7	0.0363263	0.105446	AOX1	http://www.genome.jp/kegg-bin/show_pathway?gga00750/gga:424071%09red
Taurine and hypotaurine metabolism	KEGG PATHWAY	gga00430	1	10	0.0496087	0.126571	GADL1	http://www.genome.jp/kegg-bin/show_pathway?gga00430/gga:100857134%09red
Ubiquinone and other terpenoid-quinone biosynthesis	KEGG PATHWAY	gga00130	1	10	0.0496087	0.126571	COQ3	http://www.genome.jp/kegg-bin/show_pathway?gga00130/gga:421797%09red
Synthesis and degradation of ketone bodies	KEGG PATHWAY	gga00072	1	11	0.0539957	0.133172	HADHB	http://www.genome.jp/kegg-bin/show_pathway?gga00072/gga:421587%09red
Glycosphingolipid biosynthesis - ganglio series	KEGG PATHWAY	gga00604	1	14	0.0670365	0.150506	ST6GALNAC4	http://www.genome.jp/kegg-bin/show_pathway?gga00604/gga:395182%09red
Glycerophospholipid metabolism	KEGG PATHWAY	gga00564	2	91	0.0688605	0.153951	PCYT1A|GNPAT	http://www.genome.jp/kegg-bin/show_pathway?gga00564/gga:424915%09red/gga:421548%09red
Primary bile acid biosynthesis	KEGG PATHWAY	gga00120	1	15	0.0713437	0.156086	ACOX2	http://www.genome.jp/kegg-bin/show_pathway?gga00120/gga:416068%09red
Pantothenate and CoA biosynthesis	KEGG PATHWAY	gga00770	1	15	0.0713437	0.156086	GADL1	http://www.genome.jp/kegg-bin/show_pathway?gga00770/gga:100857134%09red
MAPK signaling pathway	KEGG PATHWAY	gga04010	3	223	0.087096	0.178772	CACNG1|MKNK1|RASGRP3	http://www.genome.jp/kegg-bin/show_pathway?gga04010/gga:771961%09red/gga:421460%09red/gga:417428%09red
Biosynthesis of unsaturated fatty acids	KEGG PATHWAY	gga01040	1	22	0.100947	0.191922	PECR	http://www.genome.jp/kegg-bin/show_pathway?gga01040/gga:424224%09red
Pentose phosphate pathway	KEGG PATHWAY	gga00030	1	22	0.100947	0.191922	ALDOC	http://www.genome.jp/kegg-bin/show_pathway?gga00030/gga:395492%09red
Nicotinic acetylcholine receptor signaling pathway	PANTHER	P00044	1	23	0.105099	0.197974	ACTA1	http://www.pantherdb.org/pathway/pathwayDiagram.jsp?catAccession=P00044
Cytoskeletal regulation by Rho GTPase	PANTHER	P00016	1	24	0.109232	0.203308	ACTA1	http://www.pantherdb.org/pathway/pathwayDiagram.jsp?catAccession=P00016
Glycosylphosphatidylinositol(GPI)-anchor biosynthesis	KEGG PATHWAY	gga00563	1	24	0.109232	0.203308	GPLD1	http://www.genome.jp/kegg-bin/show_pathway?gga00563/gga:420819%09red
Porphyrin and chlorophyll metabolism	KEGG PATHWAY	gga00860	1	24	0.109232	0.203308	BLVRA	http://www.genome.jp/kegg-bin/show_pathway?gga00860/gga:420776%09red
Insulin signaling pathway	KEGG PATHWAY	gga04910	2	121	0.110667	0.204973	MKNK1|PHKB	http://www.genome.jp/kegg-bin/show_pathway?gga04910/gga:415741%09red/gga:771961%09red
Adrenergic signaling in cardiomyocytes	KEGG PATHWAY	gga04261	2	123	0.11365	0.20832	CACNG1|CAMK2G	http://www.genome.jp/kegg-bin/show_pathway?gga04261/gga:423737%09red/gga:417428%09red
beta-Alanine metabolism	KEGG PATHWAY	gga00410	1	27	0.121518	0.218711	GADL1	http://www.genome.jp/kegg-bin/show_pathway?gga00410/gga:100857134%09red
Nicotinate and nicotinamide metabolism	KEGG PATHWAY	gga00760	1	28	0.125575	0.223394	AOX1	http://www.genome.jp/kegg-bin/show_pathway?gga00760/gga:424071%09red
Neuroactive ligand-receptor interaction	KEGG PATHWAY	gga04080	3	267	0.129303	0.22859	GABRG2|P2RY1|TBXA2R	http://www.genome.jp/kegg-bin/show_pathway?gga04080/gga:396275%09red/gga:396289%09red/gga:100857635%09red
Drug metabolism - cytochrome P450	KEGG PATHWAY	gga00982	1	30	0.133635	0.230627	AOX1	http://www.genome.jp/kegg-bin/show_pathway?gga00982/gga:424071%09red
Retinol metabolism	KEGG PATHWAY	gga00830	1	31	0.137637	0.235098	AOX1	http://www.genome.jp/kegg-bin/show_pathway?gga00830/gga:424071%09red
Huntington disease	PANTHER	P00029	1	32	0.141621	0.237916	ACTA1	http://www.pantherdb.org/pathway/pathwayDiagram.jsp?catAccession=P00029
Alzheimer disease-presenilin pathway	PANTHER	P00004	1	33	0.145587	0.241071	ACTA1	http://www.pantherdb.org/pathway/pathwayDiagram.jsp?catAccession=P00004
Starch and sucrose metabolism	KEGG PATHWAY	gga00500	1	35	0.153464	0.249602	AGL	http://www.genome.jp/kegg-bin/show_pathway?gga00500/gga:424474%09red
Cadherin signaling pathway	PANTHER	P00012	1	36	0.157375	0.25456	ACTA1	http://www.pantherdb.org/pathway/pathwayDiagram.jsp?catAccession=P00012
Purine metabolism	KEGG PATHWAY	gga00230	2	154	0.162178	0.258705	AK3|PKM	http://www.genome.jp/kegg-bin/show_pathway?gga00230/gga:426534%09red/gga:396456%09red
Inflammation mediated by chemokine and cytokine signaling pathway	PANTHER	P00031	1	39	0.169002	0.266233	ACTA1	http://www.pantherdb.org/pathway/pathwayDiagram.jsp?catAccession=P00031
Arachidonic acid metabolism	KEGG PATHWAY	gga00590	1	50	0.210289	0.307052	PTGES2	http://www.genome.jp/kegg-bin/show_pathway?gga00590/gga:107057143%09red
Glycerolipid metabolism	KEGG PATHWAY	gga00561	1	54	0.224793	0.318937	MGLL	http://www.genome.jp/kegg-bin/show_pathway?gga00561/gga:416024%09red
Wnt signaling pathway	PANTHER	P00057	1	62	0.253013	0.347647	ACTA1	http://www.pantherdb.org/pathway/pathwayDiagram.jsp?catAccession=P00057
@@Wnt signaling pathway	KEGG PATHWAY	gga04310	1	126	0.444995	0.522044	CAMK2G	http://www.genome.jp/kegg-bin/show_pathway?gga04310/gga:423737%09red
p53 signaling pathway	KEGG PATHWAY	gga04115	1	64	0.259907	0.355831	CCNG1	http://www.genome.jp/kegg-bin/show_pathway?gga04115/gga:416161%09red
ErbB signaling pathway	KEGG PATHWAY	gga04012	1	80	0.312837	0.409106	CAMK2G	http://www.genome.jp/kegg-bin/show_pathway?gga04012/gga:423737%09red
GnRH signaling pathway	KEGG PATHWAY	gga04912	1	81	0.316017	0.412656	CAMK2G	http://www.genome.jp/kegg-bin/show_pathway?gga04912/gga:423737%09red
Melanogenesis	KEGG PATHWAY	gga04916	1	90	0.343993	0.435692	CAMK2G	http://www.genome.jp/kegg-bin/show_pathway?gga04916/gga:423737%09red
Oocyte meiosis	KEGG PATHWAY	gga04114	1	92	0.350055	0.442736	CAMK2G	http://www.genome.jp/kegg-bin/show_pathway?gga04114/gga:423737%09red
Ubiquitin mediated proteolysis	KEGG PATHWAY	gga04120	1	125	0.44241	0.522044	WWP1	http://www.genome.jp/kegg-bin/show_pathway?gga04120/gga:420212%09red
Influenza A	KEGG PATHWAY	gga05164	1	138	0.475108	0.544151	FDPS	http://www.genome.jp/kegg-bin/show_pathway?gga05164/gga:425061%09red
Endocytosis	KEGG PATHWAY	gga04144	1	238	0.670587	0.706778	WWP1	http://www.genome.jp/kegg-bin/show_pathway?gga04144/gga:420212%09red
--------------------

[truncated: 1 more sheets: KEGG_profile23]
