# Supplementary material for: Dynamic accumulation of fatty acids in duck (Anas platyrhynchos) breast muscle and its correlations with gene expression
Source: BMC Genomics. 2020 Jan 17;21:58. doi: 10.1186/s12864-020-6482-7 (PMC6969424; doi:10.1186/s12864-020-6482-7)
Supplement: Supplementary file 6 — Additional file 6. Correlations of fatty acid composition traits and DEGs. [file 12864_2020_6482_MOESM6_ESM.xlsx]

## Sheet: Sheet1
Fatty acid	Gene_name	r	Pvalue
C16:0	FAM84B	0.877155	1.3348e-25
C16:0	AASS	-0.361069	0.00125483
C16:0	AATK	-0.371751	0.000871895
C16:0	ABCD2	0.439723	6.29973e-05
C16:0	FBXO2	0.876923	1.42618e-25
C16:0	ABCG2	-0.0590626	0.609883
C16:0	ABCG8	-0.385931	0.00052734
C16:0	ABHD10	0.234829	0.0398066
C16:0	USP35	0.866478	2.48288e-24
C16:0	ABHD6	0.672048	2.2063e-11
C16:0	ABTB2	0.358653	0.00136021
C16:0	ACADL	0.206078	0.0721607
C16:0	ACADM	0.209261	0.0677748
C16:0	ACAT2	0.0720319	0.533581
C16:0	ACE	0.410094	0.0002122
C16:0	ACOT11	-0.0687511	0.552429
C16:0	ACOT8	0.435291	7.60945e-05
C16:0	ACOX2	-0.0379212	0.743341
C16:0	ACSBG2	0.164781	0.152114
C16:0	ACSL1	0.304851	0.00702219
C16:0	ACSL6	0.531013	6.7566e-07
C16:0	ACTA1	-0.512151	1.92501e-06
C16:0	ACTC1	-0.44973	4.07267e-05
C16:0	ACTR3B	0.213259	0.0625724
C16:0	ACVR1C	-0.185918	0.105472
C16:0	UBASH3B	0.864391	4.26907e-24
C16:0	ADAM22	0.0801393	0.488415
C16:0	ADAM23	-0.243974	0.0324949
C16:0	ADAMTS10	0.677246	1.35161e-11
C16:0	ADAMTS15	-0.46653	1.89783e-05
C16:0	ADAMTS19	-0.359669	0.00131495
C16:0	ADAMTS2	0.253407	0.0261686
C16:0	ADAMTS20	-0.390792	0.00044152
C16:0	ADAMTS5	-0.468274	1.74914e-05
C16:0	ADAMTS8	-0.148907	0.196184
C16:0	ADAMTS9	0.191802	0.094706
C16:0	ADAMTSL1	-0.218306	0.0564733
C16:0	ADARB2	-0.143503	0.213097
C16:0	ADCY2	-0.288323	0.0109938
C16:0	ADCY7	0.63207	7.04699e-10
C16:0	ADCYAP1R1	-0.251753	0.027196
C16:0	ADD2	0.457731	2.84518e-05
C16:0	ADD3	-0.371246	0.000887279
C16:0	ADGRB3	0.000889556	0.993874
C16:0	ADGRD1	-0.239946	0.035563
C16:0	ABHD2	0.861433	9.06497e-24
C16:0	ADGRF5	0.314278	0.00537629
C16:0	ADGRG1	0.515172	1.63464e-06
C16:0	ADGRG2	-0.215829	0.059403
C16:0	ADGRG3	0.618273	2.081e-09
C16:0	ADGRL4	0.568667	6.83706e-08
C16:0	ADGRV1	0.51556	1.60055e-06
C16:0	ADI1	-0.00642651	0.955764
C16:0	ADIPOQ	0.627927	9.80953e-10
C16:0	FASLG	0.861194	9.62489e-24
C16:0	ADRA1D	0.552976	1.83803e-07
C16:0	AFAP1L1	0.0669268	0.563046
C16:0	AGL	-0.152468	0.185577
C16:0	AGMAT	0.291342	0.0101485
C16:0	AGPAT1	0.0192966	0.867706
C16:0	AGTPBP1	-0.363228	0.00116695
C16:0	AGTR1	-0.359149	0.00133792
C16:0	AGTR2	-0.508357	2.35851e-06
C16:0	AHCYL2	0.231553	0.0427379
C16:0	AHSG	0.0828472	0.473792
C16:0	AIM1	0.364858	0.00110435
C16:0	AK3	0.136147	0.237742
C16:0	PIK3R3	0.86027	1.2129e-23
C16:0	AKNAD1	-0.218346	0.0564268
C16:0	ALDH18A1	0.307571	0.00650703
C16:0	ALDH1A3	-0.183265	0.110626
C16:0	ALDH2	-0.0373332	0.747187
C16:0	ALDOC	-0.245472	0.0314118
C16:0	ALG6	-0.15505	0.178154
C16:0	ALOX5	0.651637	1.37911e-10
C16:0	TNFRSF21	0.855632	3.7778e-23
C16:0	AMBP	-0.0515386	0.656213
C16:0	AMER3	-0.0764777	0.50856
C16:0	AMH	-0.1317	0.253562
C16:0	AMIGO2	-0.32436	0.00400281
C16:0	LOC101792812	0.855393	4.0008e-23
C16:0	ANGPT1	0.621445	1.63001e-09
C16:0	ANGPTL5	-0.299691	0.00809886
C16:0	ANHX	0.687653	4.91505e-12
C16:0	ANKDD1A	-0.160262	0.163828
C16:0	ANKFN1	-0.222041	0.0522779
C16:0	ANKLE1	-0.385293	0.000539665
C16:0	ANKRD34B	-0.392733	0.00041098
C16:0	ANKRD6	-0.116139	0.314485
C16:0	ANKRD9	-0.427512	0.000105348
C16:0	ANKS1B	0.234898	0.0397466
C16:0	ANLN	0.486251	7.34624e-06
C16:0	ANO6	-0.243916	0.0325371
C16:0	ANOS1	-0.234127	0.0404195
C16:0	LOC101797788	0.85443	5.03876e-23
C16:0	ANXA1	0.634634	5.72812e-10
C16:0	ANXA13	-0.268643	0.0181579
C16:0	HHEX	0.853196	6.75356e-23
C16:0	AOX1	0.0957377	0.407524
C16:0	APBB1IP	0.625891	1.15206e-09
C16:0	APBB2	0.589591	1.68355e-08
C16:0	APC2	0.0462782	0.689406
C16:0	APELA	-0.135934	0.238485
C16:0	APOBEC2	0.645082	2.41317e-10
C16:0	APOD	-0.0980643	0.396169
C16:0	APOLD1	0.433569	8.18302e-05
C16:0	AQP3	0.448983	4.20946e-05
C16:0	AQP4	-0.333972	0.00299362
C16:0	AQP9	0.146248	0.204383
C16:0	PPP1R17	0.852729	7.54007e-23
C16:0	ARAP3	0.600142	7.99089e-09
C16:0	ARC	0.663852	4.68477e-11
C16:0	LOC101795539	0.85254	7.88328e-23
C16:0	ARFGEF3	0.196601	0.0865812
C16:0	ARHGAP10	0.342519	0.00229425
C16:0	ARHGAP19	-0.0345487	0.765479
C16:0	ARHGAP20	-0.134895	0.242124
C16:0	ARHGAP27	0.695095	2.3229e-12
C16:0	ARHGAP29	0.587586	1.93386e-08
C16:0	ARHGAP36	0.691369	3.39021e-12
C16:0	ARHGAP44	0.440004	6.22411e-05
C16:0	CD2	0.852506	7.94612e-23
C16:0	ARHGEF16	0.324726	0.00395946
C16:0	ARHGEF26	0.428157	0.000102574
C16:0	LOC101804808	0.851615	9.79202e-23
C16:0	ARHGEF9	0.698941	1.5629e-12
C16:0	LCP1	0.851423	1.02404e-22
C16:0	ARMC2	-0.0714302	0.537014
C16:0	ARNTL2	0.00451182	0.968935
C16:0	ARPP21	-0.306952	0.00662124
C16:0	ARSJ	-0.143627	0.212697
C16:0	ART4	-0.269043	0.01798
C16:0	ARVCF	-0.46729	1.83161e-05
C16:0	ASAH2	-0.1263	0.273717
C16:0	ASB11	-0.253301	0.0262337
C16:0	ASB12	-0.312971	0.00558186
C16:0	ASB15	-0.221436	0.0529404
C16:0	NRIP2	0.850988	1.13326e-22
C16:0	ASPH	-0.0388008	0.7376
C16:0	ASPHD2	-0.00183988	0.987329
C16:0	ASPM	-0.236419	0.0384446
C16:0	BEND6	0.850715	1.20746e-22
C16:0	ATP10B	0.197371	0.0853303
C16:0	ATP2A2	0.0179828	0.87664
C16:0	ATP5A1	0.153933	0.181337
C16:0	ATP5C1	0.0312305	0.787445
C16:0	ATP5F1	0.148294	0.198052
C16:0	ATP5G1	0.138831	0.228531
C16:0	ATP5G3	0.235265	0.0394288
C16:0	ATP5H	-0.0982493	0.395274
C16:0	ATP5J	0.314534	0.00533688
C16:0	ATP8A1	0.630358	8.08333e-10
C16:0	ATP8B3	0.68118	9.26585e-12
C16:0	ATRNL1	-0.357743	0.00140192
C16:0	ATXN3	0.4669	1.86532e-05
C16:0	AXDND1	-0.230858	0.0433821
C16:0	AZIN2	0.10228	0.376079
C16:0	B2M	0.677109	1.3694e-11
C16:0	B3GALT2	-0.314744	0.00530471
C16:0	B3GNT2	0.503346	3.07269e-06
C16:0	LTK	0.850147	1.37729e-22
C16:0	BAIAP2	0.579853	3.27187e-08
C16:0	BARX2	-0.207063	0.0707796
C16:0	KIAA1210	0.849792	1.49503e-22
C16:0	BCAS1	-0.380538	0.000640188
C16:0	BCAT1	-0.166115	0.148778
C16:0	BCHE	-0.248797	0.0291163
C16:0	BCKDHB	-0.343866	0.00219856
C16:0	BCL2	-0.0985962	0.393599
C16:0	BCO2	0.164978	0.151618
C16:0	BCR	0.615156	2.63862e-09
C16:0	BDNF	-0.347151	0.00197999
C16:0	BEGAIN	0.116286	0.31387
C16:0	DCSTAMP	0.848864	1.85002e-22
C16:0	BGLAP	-0.274054	0.015872
C16:0	BICC1	-0.0124071	0.914713
C16:0	IRF1	0.847111	2.75711e-22
C16:0	BLVRA	0.047509	0.681584
C16:0	TTLL6	0.846959	2.85315e-22
C16:0	BMP5	-0.0603568	0.602059
C16:0	BMP7	-0.298707	0.00831984
C16:0	BMPR1B	-0.4347	7.80198e-05
C16:0	BNC2	-0.0646256	0.576574
C16:0	BPGM	0.109065	0.345064
C16:0	BRICD5	-0.195324	0.088687
C16:0	BRINP2	0.657401	8.33742e-11
C16:0	BRINP3	-0.330522	0.00332617
C16:0	BRSK2	-0.227821	0.0462934
C16:0	BSG	0.668376	3.10063e-11
C16:0	BTLA	0.598921	8.72288e-09
C16:0	BTRC	-0.167225	0.146042
C16:0	C1QB	0.49446	4.86217e-06
C16:0	C1QTNF1	-0.0262533	0.820702
C16:0	C1QTNF3	0.5977	9.51819e-09
C16:0	C1QTNF4	-0.456675	2.98464e-05
C16:0	C1QTNF7	-0.154908	0.178556
C16:0	C1R	-0.0449149	0.698108
C16:0	C1S	-0.202619	0.0771828
C16:0	WNT6	0.846752	2.98953e-22
C16:0	C3	0.52058	1.21513e-06
C16:0	C7	0.0131613	0.909551
C16:0	C8G	-0.202954	0.0766848
C16:0	CA12	-0.0359789	0.756066
C16:0	CABLES2	0.621219	1.65875e-09
C16:0	CACHD1	-0.592343	1.38973e-08
C16:0	CACNA1H	0.636527	4.9096e-10
C16:0	CACNA2D4	-0.0147422	0.89874
C16:0	TSEN54	0.845894	3.62574e-22
C16:0	CADM2	0.0944613	0.413833
C16:0	CADM3	0.0615684	0.594775
C16:0	CADPS2	0.657917	7.96591e-11
C16:0	CALCR	0.0323377	0.780096
C16:0	CAMK1G	0.271791	0.0167959
C16:0	CAMK2G	-0.426418	0.000110209
C16:0	CAMK4	-0.0672194	0.561336
C16:0	CEBPA	0.845745	3.74917e-22
C16:0	CAPN2	0.445182	4.97421e-05
C16:0	CAPN3	-0.447555	4.48293e-05
C16:0	CAPN7	0.0450437	0.697284
C16:0	SRRM4	0.845672	3.81097e-22
C16:0	SNAI1	0.845422	4.02987e-22
C16:0	LOC101790941	0.845265	4.17383e-22
C16:0	CASC5	0.674003	1.83711e-11
C16:0	WNT10A	0.845239	4.19817e-22
C16:0	NCF2	0.845167	4.26572e-22
C16:0	CAV2	0.482864	8.68326e-06
C16:0	CBX7	-0.120603	0.296117
C16:0	CCBL1	0.325438	0.00387629
C16:0	CCDC109B	0.663182	4.97696e-11
C16:0	CCDC134	-0.483249	8.52049e-06
C16:0	CCDC148	-0.268046	0.0184268
C16:0	CCDC158	-0.0732592	0.526613
C16:0	PPM1H	0.844829	4.59993e-22
C16:0	MEX3B	0.8444	5.05918e-22
C16:0	CCDC88C	0.45273	3.564e-05
C16:0	CASR	0.844398	5.0616e-22
C16:0	CCNG1	-0.337203	0.00270948
C16:0	CD109	0.442004	5.71035e-05
C16:0	PLEK	0.844392	5.06835e-22
C16:0	AKAP5	0.844241	5.2407e-22
C16:0	CD34	0.367552	0.00100754
C16:0	CD36	0.518988	1.3267e-06
C16:0	FGD6	0.844184	5.30798e-22
C16:0	DDB2	0.843508	6.16281e-22
C16:0	ST6GALNAC1	0.843378	6.3421e-22
C16:0	CD9	-0.236833	0.0380971
C16:0	CDC20	0.27058	0.017309
C16:0	CDC45	0.626833	1.06962e-09
C16:0	CDCA3	0.0450863	0.697012
C16:0	GCM1	0.843104	6.73544e-22
C16:0	CDCA8	0.632819	6.63418e-10
C16:0	CDCP1	0.29187	0.0100066
C16:0	CDH10	0.655096	1.02091e-10
C16:0	CDH12	-0.0792641	0.493191
C16:0	CDH5	0.42365	0.000123449
C16:0	CDH7	-0.314906	0.00527994
C16:0	CDHR1	0.275487	0.0153095
C16:0	GPR65	0.842487	7.71182e-22
C16:0	CDK1	0.570906	5.91221e-08
C16:0	RFFL	0.842165	8.27391e-22
C16:0	CDK5RAP1	0.110556	0.338469
C16:0	CDKL5	0.357847	0.0013971
C16:0	RNF224	0.84215	8.3018e-22
C16:0	CELSR1	0.336389	0.0027787
C16:0	CEP57L1	-0.331548	0.003224
C16:0	CEP85	-0.15728	0.171916
C16:0	CFAP43	-0.232874	0.0415344
C16:0	CFAP47	0.647922	1.89686e-10
C16:0	CFTR	0.36884	0.000964025
C16:0	CHGB	-0.220412	0.0540751
C16:0	CHODL	0.684728	6.55931e-12
C16:0	CHRD	-0.389995	0.00045465
C16:0	CHRDL1	-0.201599	0.0787151
C16:0	CHRM2	-0.139509	0.226244
C16:0	CHRM3	0.655132	1.01774e-10
C16:0	LLGL2	0.84119	1.02293e-21
C16:0	CHST8	0.00519717	0.964219
C16:0	CHST9	-0.359808	0.00130886
C16:0	LOC101804771	0.841184	1.02434e-21
C16:0	CIT	0.374124	0.000802783
C16:0	CKAP2	0.212667	0.0633213
C16:0	CKMT2	0.302784	0.00743734
C16:0	CLDN1	-0.25064	0.0279056
C16:0	CLDN10	0.507716	2.44033e-06
C16:0	CLDN19	-0.37497	0.000779377
C16:0	GRM4	0.840832	1.10553e-21
C16:0	CLEC19A	-0.275812	0.0151843
C16:0	CLEC3B	0.232613	0.0417701
C16:0	CLIC6	0.669506	2.79373e-11
C16:0	CLIP2	-0.337806	0.00265927
C16:0	CLMN	-0.0310034	0.788955
C16:0	CLMP	0.631508	7.37209e-10
C16:0	CLSTN2	-0.180376	0.116459
C16:0	CLVS2	0.699048	1.54564e-12
C16:0	ZFPM1	0.840454	1.19951e-21
C16:0	CMTM8	0.678152	1.23966e-11
C16:0	CMYA5	-0.293804	0.00950169
C16:0	CNGA2	0.602818	6.58646e-09
C16:0	CNPPD1	0.0843849	0.465595
C16:0	CNTFR	-0.536098	5.03938e-07
C16:0	CNTN2	-0.249146	0.0288838
C16:0	CNTNAP2	0.24967	0.0285375
C16:0	COCH	-0.115216	0.318372
C16:0	COL11A1	-0.209052	0.0680555
C16:0	COL19A1	-0.150608	0.191066
C16:0	COL1A2	-0.226594	0.0475139
C16:0	COL20A1	-0.142487	0.216389
C16:0	COL24A1	-0.49757	4.14682e-06
C16:0	COL3A1	-0.219671	0.0549088
C16:0	TFEC	0.840106	1.29315e-21
C16:0	BCAR1	0.840049	1.30908e-21
C16:0	COL4A5	-0.305033	0.00698663
C16:0	COL4A6	-0.272211	0.0166211
C16:0	COL5A1	0.0626268	0.588445
C16:0	COL6A1	0.501314	3.41656e-06
C16:0	COL6A2	0.423859	0.000122398
C16:0	EPPK1	0.839643	1.42849e-21
C16:0	COL6A6	-0.230304	0.0439019
C16:0	COL8A1	0.577011	3.95598e-08
C16:0	COLCA2	0.675921	1.53293e-11
C16:0	RUNX1	0.83946	1.48549e-21
C16:0	COMP	0.443617	5.32498e-05
C16:0	COQ3	0.140232	0.223821
C16:0	COQ4	-0.0715733	0.536197
C16:0	CPA6	-0.279892	0.0136877
C16:0	CPE	0.204053	0.0750676
C16:0	CPNE8	0.619479	1.89697e-09
C16:0	CPT1B	-0.1786	0.12016
C16:0	CPTP	0.0134082	0.907861
C16:0	CPZ	-0.35157	0.00171686
C16:0	CR1	0.0612458	0.596711
C16:0	CRABP1	-0.200177	0.0808929
C16:0	CRACR2B	-0.327355	0.00365998
C16:0	CRAT	0.259457	0.0226871
C16:0	CRB1	-0.340132	0.00247309
C16:0	CREG2	-0.0429913	0.710452
C16:0	CRTAC1	-0.172854	0.132758
C16:0	CRYGS	0.33601	0.00281144
C16:0	CS	0.0202746	0.861066
C16:0	HAVCR2	0.838716	1.74178e-21
C16:0	CSF1R	0.678615	1.18602e-11
C16:0	CSMD2	-0.263588	0.0205435
C16:0	CSMD3	-0.0689684	0.55117
C16:0	CSRP3	0.550676	2.11576e-07
C16:0	CTDSPL	-0.253655	0.0260179
C16:0	CTNNAL1	-0.10168	0.378896
C16:0	CTNNBIP1	0.657494	8.26903e-11
C16:0	CTNND1	0.666397	3.71741e-11
C16:0	CTNND2	-0.25409	0.0257545
C16:0	CTSH	0.606693	4.96256e-09
C16:0	CTSK	0.386562	0.000515408
C16:0	SLC2A3	0.838587	1.79042e-21
C16:0	TFCP2L1	0.838489	1.82798e-21
C16:0	CYC	0.300449	0.00793201
C16:0	CYFIP2	-0.0943725	0.414275
C16:0	CYSLTR2	0.602839	6.57646e-09
C16:0	VDR	0.838451	1.8428e-21
C16:0	LMCD1	0.838249	1.92365e-21
C16:0	CYTL1	-0.242882	0.0333034
C16:0	CYYR1	0.471255	1.51988e-05
C16:0	DACH1	0.569705	6.39236e-08
C16:0	DACH2	0.517579	1.43345e-06
C16:0	DAPP1	0.613009	3.10269e-09
C16:0	GRIN1	0.837869	2.08534e-21
C16:0	DCHS1	0.686978	5.25506e-12
C16:0	DCLK3	0.699753	1.43632e-12
C16:0	DCN	-0.107758	0.350907
C16:0	SLC6A17	0.837656	2.18189e-21
C16:0	DCTD	0.615084	2.65291e-09
C16:0	DCX	-0.220939	0.0534886
C16:0	DDAH1	0.58294	2.65663e-08
C16:0	LOC101792171	0.837401	2.30259e-21
C16:0	LOC101804559	0.837316	2.3446e-21
C16:0	DENND2D	-0.0600321	0.604018
C16:0	DEPDC1B	0.481724	9.18209e-06
C16:0	DEPDC7	-0.216477	0.0586249
C16:0	DERL3	-0.349734	0.00182208
C16:0	DFNA5	0.698869	1.57451e-12
C16:0	DFNB59	0.164009	0.154068
C16:0	DGAT2	0.449893	4.0434e-05
C16:0	DGKI	-0.348776	0.00187929
C16:0	DHRS3	-0.103286	0.371376
C16:0	DHRS7	-0.243265	0.0330179
C16:0	DIO3	-0.415152	0.000173834
C16:0	DLD	0.244041	0.0324457
C16:0	DLG2	-0.159364	0.166233
C16:0	DLGAP2	-0.238434	0.0367754
C16:0	DLL4	0.545823	2.83739e-07
C16:0	DMGDH	-0.322536	0.00422529
C16:0	PLK3	0.837037	2.48638e-21
C16:0	DNAI1	-0.184307	0.108579
C16:0	TMEM169	0.836487	2.79143e-21
C16:0	DNAJC28	0.352828	0.0016479
C16:0	LOC101799119	0.835931	3.13689e-21
C16:0	DNASE1L3	0.558652	1.29283e-07
C16:0	IRG1	0.835896	3.15993e-21
C16:0	DNM3	-0.0885573	0.443746
C16:0	DOC2B	0.0123396	0.915175
C16:0	DOCK10	0.112092	0.33176
C16:0	DOCK3	-0.230471	0.0437443
C16:0	DPP6	-0.206859	0.0710642
C16:0	DPP7	-0.13559	0.239683
C16:0	DPYD	-0.131422	0.254574
C16:0	DRP2	-0.348661	0.00188623
C16:0	DSCAM	-0.369235	0.000951026
C16:0	DSPP	-0.193733	0.0913679
C16:0	DTWD2	0.148822	0.196443
C16:0	DUPD1	-0.119479	0.300672
C16:0	DUSP1	0.617615	2.18846e-09
C16:0	DUSP10	0.445956	4.80864e-05
C16:0	DUSP22	0.695978	2.12196e-12
C16:0	CCDC60	0.835777	3.23961e-21
C16:0	DUSP6	0.586707	2.05434e-08
C16:0	DYNAP	0.374347	0.000796544
C16:0	DYRK3	0.187926	0.101696
C16:0	ECE2	0.0311959	0.787675
C16:0	EDA2R	0.323327	0.00412758
C16:0	EDN2	0.381006	0.000629578
C16:0	EEPD1	0.645667	2.29691e-10
C16:0	EFCAB5	0.290309	0.0104311
C16:0	EFCAB7	-0.0960831	0.405826
C16:0	EFHC1	0.613526	2.98424e-09
C16:0	SALL4	0.835062	3.76027e-21
C16:0	EFR3B	0.578022	3.69841e-08
C16:0	P2RY11	0.834736	4.02433e-21
C16:0	EGR1	0.496092	4.47344e-06
C16:0	EGR3	0.409084	0.00022074
C16:0	EHD4	0.697008	1.90874e-12
C16:0	ELFN1	-0.351303	0.00173178
C16:0	LOC101800429	0.834634	4.11032e-21
C16:0	ELMOD1	-0.262451	0.0211156
C16:0	LOC101796792	0.834597	4.14183e-21
C16:0	ELOVL2	-0.442077	5.69232e-05
C16:0	ELOVL6	-0.15955	0.165733
C16:0	EMCN	0.592127	1.41093e-08
C16:0	EML6	-0.274229	0.0158022
C16:0	EMP1	-0.139859	0.22507
C16:0	EMP2	0.233071	0.0413575
C16:0	ENAH	0.309898	0.00609289
C16:0	ENDOU	0.540172	3.97048e-07
C16:0	ENG	0.648804	1.75926e-10
C16:0	ENKD1	-0.0739239	0.522859
C16:0	ENO2	-0.098915	0.392064
C16:0	CHST11	0.834419	4.29815e-21
C16:0	EOGT	0.449124	4.18333e-05
C16:0	EPAS1	0.609766	3.95387e-09
C16:0	EPB41L3	-0.0382351	0.741291
C16:0	TMEM173	0.834024	4.66341e-21
C16:0	EPB41L4B	-0.307474	0.00652466
C16:0	LOC101793887	0.83396	4.72622e-21
C16:0	EPHA3	-0.326058	0.00380511
C16:0	EPHA5	0.588831	1.77459e-08
C16:0	EPHA6	-0.152131	0.186564
C16:0	EPHX2	0.360758	0.00126794
C16:0	EPHX4	0.0677648	0.558157
C16:0	SH3BP1	0.833926	4.75888e-21
C16:0	EPYC	-0.224634	0.0495191
C16:0	ERC2	-0.243386	0.0329283
C16:0	ERCC6L	0.66515	4.16488e-11
C16:0	CIDEC	0.833848	4.8368e-21
C16:0	ERICH3	-0.118763	0.303602
C16:0	ERICH6	0.353317	0.0016218
C16:0	ESAM	0.579061	3.45039e-08
C16:0	ESPL1	0.459833	2.58548e-05
C16:0	ESRRG	-0.212521	0.0635075
C16:0	ETFDH	0.224316	0.0498509
C16:0	ETNPPL	-0.268258	0.0183309
C16:0	PPM1E	0.833647	5.04107e-21
C16:0	ETV1	-0.0630168	0.58612
C16:0	ETV4	0.610609	3.71332e-09
C16:0	EVA1A	-0.0841253	0.466973
C16:0	EVPL	0.46354	2.18046e-05
C16:0	LOC101791902	0.832623	6.22091e-21
C16:0	EXOC3L1	0.453552	3.43527e-05
C16:0	EYA1	-0.424471	0.000119375
C16:0	EZR	0.249092	0.0289195
C16:0	F13A1	-0.162743	0.157316
C16:0	F2R	0.389335	0.000465805
C16:0	F3	0.192851	0.0928812
C16:0	F5	-0.206613	0.0714078
C16:0	FA2H	-0.342143	0.00232165
C16:0	DUSP5	0.832251	6.71357e-21
C16:0	PLEKHO1	0.83207	6.96544e-21
C16:0	FAIM2	-0.498307	3.99249e-06
C16:0	FAM101B	0.53056	6.93396e-07
C16:0	FAM124B	0.699471	1.47911e-12
C16:0	LOC101796045	0.831316	8.12064e-21
C16:0	SAA2	0.830766	9.07888e-21
C16:0	FAM13A	0.163717	0.154814
C16:0	FAM149A	0.0674799	0.559817
C16:0	FAM151B	-0.176378	0.124919
C16:0	CARD11	0.830554	9.47492e-21
C16:0	TNC	0.829523	1.16606e-20
C16:0	FAM180B	-0.514919	1.65736e-06
C16:0	FAM184B	-0.373952	0.000807628
C16:0	FAM189A2	0.32424	0.00401718
C16:0	FAM198A	-0.24902	0.0289678
C16:0	ASPG	0.829237	1.23497e-20
C16:0	FAM19A5	0.14616	0.204656
C16:0	FAM35A	0.113139	0.327233
C16:0	FAM46B	0.00478778	0.967036
C16:0	FAM46C	-0.0819745	0.478478
C16:0	FAM53A	0.432491	8.56224e-05
C16:0	FAM57A	0.452469	3.60578e-05
C16:0	MFAP3L	0.829045	1.28324e-20
C16:0	FAM81B	0.16709	0.146374
C16:0	FAM83B	0.156004	0.175465
C16:0	BAG3	0.828994	1.2965e-20
C16:0	NAB2	0.828823	1.3415e-20
C16:0	LRRC75B	0.828403	1.45867e-20
C16:0	NCF4	0.828291	1.49168e-20
C16:0	FANCF	0.266792	0.0190024
C16:0	FANCL	0.279176	0.0139407
C16:0	FAR2	0.254166	0.0257088
C16:0	LOC101791569	0.828235	1.50849e-20
C16:0	FAT2	-0.046472	0.688172
C16:0	LOC101802990	0.827736	1.66546e-20
C16:0	FBLN2	-0.0856914	0.458691
C16:0	FBLN5	-0.43304	8.36732e-05
C16:0	FBN1	-0.280019	0.013643
C16:0	FBN2	-0.0937006	0.41762
C16:0	FBN3	0.223951	0.0502336
C16:0	FBP2	0.140781	0.221996
C16:0	FAM83H	0.826375	2.17912e-20
C16:0	FBXO30	-0.128053	0.267062
C16:0	FDPS	-0.113937	0.32381
C16:0	FEV	0.00240303	0.983452
C16:0	FGA	-0.104571	0.365422
C16:0	FGB	-0.0252717	0.8273
C16:0	LOC101799159	0.826284	2.21845e-20
C16:0	LOC101796723	0.826201	2.25508e-20
C16:0	FGF12	-0.254634	0.0254283
C16:0	FGF14	-0.338151	0.00263082
C16:0	FGF18	-0.464695	2.06695e-05
C16:0	FGF2	0.107553	0.35183
C16:0	FGG	0.271863	0.0167658
C16:0	FGL1	-0.29237	0.00987384
C16:0	FH	-0.0475533	0.681303
C16:0	FKBP10	0.00773131	0.946794
C16:0	FKBP5	-0.376868	0.00072909
C16:0	CCND3	0.825963	2.36255e-20
C16:0	FLT1	0.540898	3.80397e-07
C16:0	FLVCR1	-0.212493	0.0635429
C16:0	FMN2	-0.0593969	0.607858
C16:0	CDHR3	0.825881	2.40102e-20
C16:0	FMOD	-0.258514	0.0232027
C16:0	CAPG	0.825388	2.64439e-20
C16:0	FNDC1	-0.110454	0.338919
C16:0	FNDC4	-0.00370259	0.974505
C16:0	LOC101803212	0.825067	2.81499e-20
C16:0	SALL1	0.824115	3.38742e-20
C16:0	FOXO3	-0.328335	0.00355359
C16:0	FOXP2	-0.191248	0.0956805
C16:0	FRAS1	-0.377094	0.000723322
C16:0	FRMD3	-0.345152	0.00211052
C16:0	FRMPD1	-0.280906	0.0133359
C16:0	FSCN1	0.532578	6.17682e-07
C16:0	FST	-0.144855	0.208773
C16:0	FSTL1	-0.190321	0.0973312
C16:0	FSTL3	-0.406637	0.000242751
C16:0	FSTL5	-0.312706	0.0056244
C16:0	FTSJ2	0.582845	2.6739e-08
C16:0	FUT9	-0.132444	0.250865
C16:0	GABARAPL1	-0.124127	0.282122
C16:0	GABRB3	0.184551	0.108104
C16:0	GABRG2	-0.349016	0.00186478
C16:0	GABRR1	-0.264444	0.0201216
C16:0	GADL1	-0.29548	0.00908218
C16:0	GALNT10	0.0690411	0.55075
C16:0	GALNT12	0.111481	0.334416
C16:0	GALNT14	-0.405838	0.000250363
C16:0	GALNT15	-0.303327	0.00732611
C16:0	GALNT16	-0.290915	0.0102644
C16:0	GALNTL6	-0.120734	0.295589
C16:0	GALR1	-0.160002	0.164524
C16:0	NAT8L	0.823892	3.53694e-20
C16:0	GAS2	0.102276	0.376094
C16:0	GATA3	0.491688	5.59606e-06
C16:0	GATM	-0.425864	0.000112746
C16:0	GBAS	0.0731097	0.52746
C16:0	MREG	0.823827	3.58216e-20
C16:0	LOC101803483	0.823489	3.82392e-20
C16:0	GCM2	-0.182852	0.111445
C16:0	GDA	0.314774	0.0053001
C16:0	GDNF	0.261382	0.0216659
C16:0	GDPD1	0.594791	1.17002e-08
C16:0	GDPD4	-0.238624	0.0366214
C16:0	LOC101790913	0.822971	4.22524e-20
C16:0	GFPT2	-0.377179	0.000721139
C16:0	GFRA1	-0.445372	4.93297e-05
C16:0	GGT5	0.696026	2.11164e-12
C16:0	GHR	-0.437719	6.86376e-05
C16:0	GINM1	-0.171904	0.134933
C16:0	GIP	0.337656	0.0026717
C16:0	IGSF9B	0.822737	4.41959e-20
C16:0	LOC101802513	0.822363	4.74882e-20
C16:0	GLDC	-0.0940353	0.415952
C16:0	GLDN	-0.327811	0.00361013
C16:0	GLI1	-0.130611	0.257544
C16:0	TLR2	0.822197	4.90153e-20
C16:0	GLIS3	0.590671	1.56187e-08
C16:0	GLO1	-0.128155	0.266675
C16:0	GLP1R	-0.189888	0.0981082
C16:0	GLUD1	-0.134466	0.243639
C16:0	GNPAT	0.126928	0.271318
C16:0	GOLT1A	0.215377	0.0599513
C16:0	GOT1	0.0415299	0.719881
C16:0	GOT2	0.149028	0.195818
C16:0	GPAM	0.526767	8.59984e-07
C16:0	GPC6	-0.313493	0.00549905
C16:0	GPCPD1	-0.263847	0.0204152
C16:0	GPI	0.151516	0.188373
C16:0	GPLD1	-0.0459481	0.691509
C16:0	GPR1	-0.441177	5.91774e-05
C16:0	GPR157	-0.261619	0.0215429
C16:0	GPR182	0.556615	1.46794e-07
C16:0	GPR20	-0.237625	0.0374384
C16:0	GPR37L1	-0.357294	0.00142294
C16:0	GPR39	-0.260934	0.0219002
C16:0	SPP1	0.822137	4.9583e-20
C16:0	GPSM1	0.483583	8.38173e-06
C16:0	GPT2	-0.0965712	0.403434
C16:0	GRAMD1B	-0.268711	0.0181277
C16:0	GRB10	-0.2285	0.0456286
C16:0	GREM2	-0.143634	0.212675
C16:0	GRID2IP	-0.430364	9.35901e-05
C16:0	GRIK1	-0.485985	7.44401e-06
C16:0	GRIK2	0.587888	1.89402e-08
C16:0	LOC101796317	0.820955	6.21266e-20
C16:0	GRIN2A	0.231107	0.0431506
C16:0	GRIN3A	-0.230481	0.0437354
C16:0	GRIP1	0.136773	0.235569
C16:0	LOC101804560	0.820789	6.41178e-20
C16:0	GRM7	-0.25958	0.0226208
C16:0	CARD10	0.820747	6.46309e-20
C16:0	GSN	-0.354256	0.0015727
C16:0	GTF2IRD1	-0.627369	1.02522e-09
C16:0	GUCY2F	0.662257	5.40929e-11
C16:0	GXYLT2	-0.263544	0.0205654
C16:0	GZMM	-0.0365823	0.752106
C16:0	HACD4	-0.00395134	0.972793
C16:0	HADHB	0.247886	0.0297303
C16:0	LOC101802909	0.819902	7.58412e-20
C16:0	HBEGF	0.558723	1.28708e-07
C16:0	HCK	0.129945	0.259998
C16:0	HCN1	-0.256213	0.0245014
C16:0	HDHD1	0.691876	3.22114e-12
C16:0	HECW1	0.646459	2.148e-10
C16:0	HELZ2	0.617438	2.21816e-09
C16:0	LOC101800938	0.819352	8.4121e-20
C16:0	PLXNC1	0.819317	8.46804e-20
C16:0	HHIPL1	0.0974728	0.399038
C16:0	HIC1	0.563298	9.64567e-08
C16:0	HINT1	-0.217451	0.0574705
C16:0	HINT3	0.120279	0.297425
C16:0	HLF	-0.381992	0.00060777
C16:0	HMGA2	0.556252	1.50138e-07
C16:0	LOC101795926	0.818364	1.01247e-19
C16:0	SYNGR3	0.81836	1.01321e-19
C16:0	PROSER2	0.817235	1.24949e-19
C16:0	VCAM1	0.816961	1.31463e-19
C16:0	CARD9	0.816249	1.49991e-19
C16:0	HOMER3	0.300443	0.00793344
C16:0	HOXB8	0.659399	6.98455e-11
C16:0	HPCAL4	0.500528	3.55905e-06
C16:0	HPGD	-0.385288	0.000539763
C16:0	HPGDS	-0.174442	0.129179
C16:0	PLIN1	0.816219	1.5083e-19
C16:0	MFNG	0.816112	1.53833e-19
C16:0	HRH3	-0.2776	0.0145117
C16:0	HS3ST2	0.332293	0.00315158
C16:0	HS3ST4	0.395655	0.000368637
C16:0	HS3ST5	-0.0148642	0.897906
C16:0	FN1	0.816052	1.55534e-19
C16:0	HSPA8	0.680643	9.75938e-12
C16:0	HSPB2	0.695909	2.13707e-12
C16:0	TUBB6	0.815989	1.57342e-19
C16:0	PTPN22	0.815881	1.60526e-19
C16:0	GLIS1	0.815765	1.63977e-19
C16:0	HTR5A	-0.438911	6.52288e-05
C16:0	HTR7	0.644099	2.62126e-10
C16:0	HTRA3	-0.0355202	0.759081
C16:0	HVCN1	-0.103653	0.369668
C16:0	HYAL1	0.0434876	0.70726
C16:0	IFIH1	0.647847	1.90902e-10
C16:0	IGDCC3	-0.404567	0.000262936
C16:0	IGDCC4	-0.305639	0.0068693
C16:0	IGF1	-0.230758	0.0434753
C16:0	IGF2BP1	-0.149774	0.193561
C16:0	IGF2BP2	-0.134554	0.243329
C16:0	IGF2BP3	-0.0918756	0.426787
C16:0	IGFN1	0.555785	1.54557e-07
C16:0	IGSF10	-0.157322	0.171801
C16:0	IGSF11	-0.522795	1.07453e-06
C16:0	ITGB2	0.815755	1.64282e-19
C16:0	IL12B	-0.285434	0.0118596
C16:0	IL13RA1	0.111444	0.334578
C16:0	IL17RD	-0.184991	0.107251
C16:0	SOCS3	0.815273	1.795e-19
C16:0	IL21R	0.626048	1.13787e-09
C16:0	RHOG	0.814914	1.91698e-19
C16:0	CD80	0.814528	2.05748e-19
C16:0	IL7R	0.446796	4.63497e-05
C16:0	IMPG2	-0.246681	0.0305601
C16:0	PPP1R36	0.813446	2.50558e-19
C16:0	INHBA	0.599816	8.18031e-09
C16:0	IP6K3	0.282625	0.0127577
C16:0	IQCA1	0.12837	0.265868
C16:0	IQGAP3	0.0855864	0.459243
C16:0	IQSEC3	-0.431264	9.01386e-05
C16:0	LOC101800018	0.81307	2.68223e-19
C16:0	PTPRO	0.812158	3.16279e-19
C16:0	TES	0.811869	3.3316e-19
C16:0	TLR4	0.811771	3.39039e-19
C16:0	IRS2	0.317046	0.00496293
C16:0	ISM1	-0.264064	0.0203083
C16:0	ITGA1	0.627171	1.04137e-09
C16:0	ITGA2B	0.57941	3.37059e-08
C16:0	ITGA9	0.0749257	0.517226
C16:0	SLC22A13	0.811165	3.78014e-19
C16:0	ITGB4	-0.0342802	0.76725
C16:0	ITGB6	-0.00993971	0.931629
C16:0	ITGBL1	-0.0776025	0.502326
C16:0	IL2RG	0.810809	4.02837e-19
C16:0	GSDMA	0.810432	4.30892e-19
C16:0	LOC101793320	0.810116	4.55829e-19
C16:0	IVD	0.48369	8.33761e-06
C16:0	PDCD1	0.810014	4.64179e-19
C16:0	HSPB7	0.809947	4.69757e-19
C16:0	JCHAIN	0.0382781	0.74101
C16:0	JMJD7	-0.0635031	0.583227
C16:0	KAZALD1	-0.412973	0.000189501
C16:0	KBTBD11	-0.00212628	0.985357
C16:0	KBTBD13	-0.247253	0.0301639
C16:0	MYO1F	0.809514	5.07249e-19
C16:0	KCNA4	-0.157488	0.171342
C16:0	KCNAB1	0.195725	0.0880206
C16:0	KCNB2	-0.214535	0.0609827
C16:0	KCNC2	-0.350395	0.00178356
C16:0	UNC13D	0.809424	5.15412e-19
C16:0	KCNG2	-0.546896	2.66016e-07
C16:0	KCNH6	-0.319088	0.00467615
C16:0	KCNH7	-0.12529	0.277604
C16:0	KCNJ10	-0.462426	2.29553e-05
C16:0	KCNJ15	0.367139	0.00102187
C16:0	KCNJ2	-0.105268	0.362219
C16:0	KCNJ6	-0.420135	0.000142377
C16:0	KCNK17	0.402725	0.000282174
C16:0	KCNK5	0.550519	2.13602e-07
C16:0	KCNMA1	-0.105388	0.361666
C16:0	KCNQ1	0.597599	9.587e-09
C16:0	RHBDL3	0.80912	5.43931e-19
C16:0	KCNQ5	0.0299251	0.796134
C16:0	KCNT2	-0.350533	0.0017756
C16:0	KCTD16	-0.310293	0.00602501
C16:0	KDR	0.612353	3.2593e-09
C16:0	KHDRBS3	0.63012	8.23867e-10
C16:0	LOC101792463	0.808726	5.83172e-19
C16:0	KIAA0408	-0.371008	0.000894608
C16:0	KIAA0895L	-0.0724054	0.531456
C16:0	LRRK1	0.808152	6.45239e-19
C16:0	KIAA1462	0.660749	6.19272e-11
C16:0	IRF5	0.807952	6.68345e-19
C16:0	KIAA1958	-0.286558	0.0115161
C16:0	KIF15	0.625104	1.22554e-09
C16:0	KIF17	-0.398473	0.00033161
C16:0	KIF1A	-0.28824	0.011018
C16:0	KIF20A	0.0250299	0.828927
C16:0	RNF19B	0.807817	6.84362e-19
C16:0	KIF23	0.166985	0.146632
C16:0	KIF26A	0.294068	0.00943428
C16:0	KIF26B	0.165697	0.149817
C16:0	KIF4A	0.384242	0.000560563
C16:0	KIF6	0.662791	5.15574e-11
C16:0	EPB41L4A	0.807788	6.87896e-19
C16:0	KIRREL3	0.58686	2.03289e-08
C16:0	KIT	0.660366	6.40818e-11
C16:0	ITIH4	0.807734	6.94392e-19
C16:0	KLF10	0.552036	1.94701e-07
C16:0	KLF2	0.509358	2.23596e-06
C16:0	KLHDC7A	0.429678	9.63018e-05
C16:0	KLHDC8A	-0.429846	9.56294e-05
C16:0	KLHL29	-0.0334309	0.772859
C16:0	KLHL33	0.118665	0.304004
C16:0	KLHL40	0.293482	0.00958416
C16:0	KLHL6	0.558316	1.32029e-07
C16:0	KREMEN1	-0.280004	0.0136482
C16:0	SRRM3	0.8072	7.62495e-19
C16:0	KY	-0.0933474	0.419386
C16:0	LAMC3	0.220998	0.0534235
C16:0	LAP3	0.561293	1.0951e-07
C16:0	LARGE	-0.308106	0.0064097
C16:0	LCAT	0.158784	0.167801
C16:0	NLRC5	0.807143	7.70163e-19
C16:0	NRTN	0.806388	8.78635e-19
C16:0	LECT1	-0.345951	0.00205746
C16:0	LEPR	-0.303168	0.0073585
C16:0	LGALS1	0.362529	0.00119479
C16:0	LGALS2	0.421694	0.000133673
C16:0	LGSN	-0.098109	0.395953
C16:0	LHCGR	-0.339009	0.00256143
C16:0	LHFPL3	0.548491	2.41594e-07
C16:0	LHFPL5	-0.235064	0.0396027
C16:0	LHX6	0.345088	0.00211484
C16:0	KCNQ2	0.806368	8.81654e-19
C16:0	LIN7A	-0.054408	0.638378
C16:0	SLC26A9	0.805931	9.51363e-19
C16:0	IL4I1	0.805772	9.77842e-19
C16:0	LOC101801941	0.805746	9.82419e-19
C16:0	LMO2	0.610538	3.73308e-09
C16:0	LMOD2	-0.332649	0.00311742
C16:0	LOC101789429	-0.269161	0.0179275
C16:0	LOC101789438	0.0379688	0.74303
C16:0	LOC101789494	0.44474	5.07091e-05
C16:0	LOC101789516	0.674206	1.80233e-11
C16:0	LOC101789559	-0.123996	0.282637
C16:0	ITPKA	0.805681	9.93487e-19
C16:0	LOC101789604	0.154242	0.180455
C16:0	LOC101789609	-0.307472	0.00652511
C16:0	LOC101789676	-0.436055	7.36711e-05
C16:0	LOC101789766	0.468161	1.75842e-05
C16:0	LOC101789849	0.126294	0.273741
C16:0	LOC101789924	-0.296918	0.00873505
C16:0	LOC101789968	-0.125711	0.27598
C16:0	LOC101789991	0.116366	0.313535
C16:0	LOC101789999	0.264029	0.0203254
C16:0	LOC101790028	0.295789	0.0090064
C16:0	LOC101790057	0.0468647	0.685675
C16:0	LOC101790124	-0.385638	0.000532969
C16:0	LOC101790147	0.158511	0.168543
C16:0	LOC101790169	0.488298	6.63458e-06
C16:0	LOC101790195	-0.0971126	0.400791
C16:0	LOC101790204	-0.0193971	0.867023
C16:0	LOC101790209	-0.333445	0.00304239
C16:0	LOC101790333	-0.325952	0.0038172
C16:0	LOC101790368	-0.134752	0.242627
C16:0	LOC101790397	0.396027	0.000363545
C16:0	RGS9	0.805384	1.04601e-18
C16:0	LOC101790497	0.0243285	0.833652
C16:0	PLD4	0.804764	1.16415e-18
C16:0	LOC101790550	-0.26945	0.0178001
C16:0	LOC101790647	0.46822	1.75351e-05
C16:0	LOC101790655	0.00845712	0.941807
C16:0	LOC101790670	-0.295018	0.00919599
C16:0	LOC101790701	-0.338532	0.00259985
C16:0	LOC101790740	0.455596	3.13374e-05
C16:0	CSF1	0.804569	1.20394e-18
C16:0	NCS1	0.804389	1.24188e-18
C16:0	ANXA2	0.804377	1.24449e-18
C16:0	LOC101790974	-0.0705377	0.542126
C16:0	LOC101790988	-0.169319	0.140988
C16:0	LOC101791123	0.165377	0.150616
C16:0	SHANK3	0.802931	1.59457e-18
C16:0	LOC101791193	-0.164524	0.152761
C16:0	LOC101791248	0.202237	0.0777533
C16:0	LOC101791306	-0.159502	0.165862
C16:0	CD44	0.802643	1.67473e-18
C16:0	LOC101791332	-0.0747214	0.518372
C16:0	LOC101791354	-0.428791	9.99129e-05
C16:0	LOC101791362	0.0904856	0.433846
C16:0	LOC101791461	0.626493	1.09871e-09
C16:0	TAL1	0.802498	1.71661e-18
C16:0	LOC101791499	-0.165673	0.149877
C16:0	LOC101793364	0.801936	1.88892e-18
C16:0	LOC101791537	-0.473748	1.35003e-05
C16:0	CCDC85A	0.801052	2.19384e-18
C16:0	LOC101791573	0.585843	2.17985e-08
C16:0	LOC101791608	0.0179568	0.876817
C16:0	LOC101791616	-0.230434	0.0437793
C16:0	LOC101791800	0.442597	5.56581e-05
C16:0	LOC101791820	-0.311258	0.00586195
C16:0	LOC101791821	-0.241892	0.0340516
C16:0	LOC101791842	0.4054	0.000254629
C16:0	LOC101791850	0.552528	1.88922e-07
C16:0	LOC101791872	-0.235218	0.0394695
C16:0	LOC101791895	-0.0844731	0.465127
C16:0	BMP3	0.800696	2.3295e-18
C16:0	LOC101791960	0.578703	3.53399e-08
C16:0	LOC101791976	0.439766	6.28805e-05
C16:0	LOC101791983	-0.356138	0.00147833
C16:0	LOC101791995	0.0214242	0.853274
C16:0	LOC101792010	0.59959	8.31467e-09
C16:0	LOC101792062	-0.0897732	0.437488
C16:0	LOC101792067	-0.0178009	0.877878
C16:0	LOC101792079	-0.0978233	0.397336
C16:0	LOC101792124	0.305652	0.00686674
C16:0	ELK3	0.800694	2.33029e-18
C16:0	LOC101792187	-0.219614	0.0549742
C16:0	LOC101792189	0.453876	3.38577e-05
C16:0	LOC101792201	-0.320315	0.00451106
C16:0	LOC101792267	0.0381946	0.741555
C16:0	LOC101792320	-0.0367252	0.751169
C16:0	LOC101792402	-0.387126	0.000504935
C16:0	LOC101792412	0.334003	0.00299083
C16:0	PDGFB	0.799934	2.64772e-18
C16:0	LOC101792439	-0.433377	8.2496e-05
C16:0	PDGFRB	0.799725	2.74248e-18
C16:0	LOC101792485	0.0266865	0.817793
C16:0	LOC101792590	0.583601	2.5401e-08
C16:0	LOC101792638	-0.25627	0.0244688
C16:0	LOC101792650	0.611264	3.5362e-09
C16:0	LOC101792651	0.466011	1.94424e-05
C16:0	LOC101792678	0.688133	4.68647e-12
C16:0	LOC101792733	0.0502995	0.663975
C16:0	LOC101792755	-0.229027	0.0451184
C16:0	PLCB2	0.799703	2.75262e-18
C16:0	LOC101792818	0.567855	7.20506e-08
C16:0	LOC101792833	0.671352	2.3543e-11
C16:0	LOC101792834	0.0668073	0.563745
C16:0	LOC101792847	0.0638275	0.581301
C16:0	SASH3	0.799507	2.84449e-18
C16:0	LOC101792920	0.0430248	0.710237
C16:0	LOC101792926	-0.264734	0.0199805
C16:0	LOC101792936	0.672822	2.05241e-11
C16:0	LOC101792996	0.351986	0.00169375
C16:0	LOC101793057	0.0721355	0.532991
C16:0	LOC101793061	-0.00567965	0.9609
C16:0	LOC101793087	0.664406	4.45579e-11
C16:0	LOC101793233	0.641487	3.26125e-10
C16:0	LOC101793235	0.13401	0.245255
C16:0	LOC101793254	0.131719	0.253491
C16:0	HOMER1	0.799497	2.84914e-18
C16:0	LOC101793336	-0.131673	0.253661
C16:0	LOC101793356	-0.145086	0.208041
C16:0	LOC101803441	0.799331	2.92923e-18
C16:0	LOC101793442	-0.012021	0.917358
C16:0	LOC101793647	-0.339931	0.00248864
C16:0	LOC101793705	0.62373	1.3646e-09
C16:0	PRIM2	0.799196	2.99621e-18
C16:0	LOC101793823	-0.141118	0.22088
C16:0	LOC101793834	-0.243509	0.0328368
C16:0	LOC101793886	0.161402	0.160812
C16:0	SLC45A3	0.798526	3.3505e-18
C16:0	LOC101789566	0.798419	3.41057e-18
C16:0	LOC101793992	-0.108557	0.347326
C16:0	LOC101794052	-0.212221	0.0638911
C16:0	GJC1	0.798098	3.59759e-18
C16:0	LOC101794169	0.0344368	0.766216
C16:0	LOC101794184	0.473105	1.39206e-05
C16:0	LOC101794221	-0.282737	0.0127208
C16:0	LOC101794222	0.631388	7.44368e-10
C16:0	LOC101794288	-0.409997	0.000213005
C16:0	LOC101794304	0.623384	1.40196e-09
C16:0	LOC101794321	0.00351925	0.975767
C16:0	LOC101794341	-0.0865533	0.454167
C16:0	LOC101794355	-0.073931	0.522819
C16:0	LOC101794359	0.0795896	0.491412
C16:0	LOC101794457	0.586961	2.01889e-08
C16:0	LOC101794490	0.155642	0.176482
C16:0	LOC101794537	-0.467976	1.7737e-05
C16:0	LOC101794540	-0.281393	0.0131698
C16:0	LOC101794571	0.217035	0.057961
C16:0	LOC101794641	0.0240115	0.835788
C16:0	LOC101794704	-0.21967	0.0549098
C16:0	LOC101794757	0.137214	0.234049
C16:0	LOC101794830	0.614352	2.80408e-09
C16:0	LOC101794916	-0.301999	0.00760039
C16:0	LOC101794943	-0.159487	0.165903
C16:0	LOC101795069	0.576725	4.03199e-08
C16:0	LOC101795073	0.163605	0.155099
C16:0	LOC101795107	0.107498	0.35208
C16:0	LOC101795171	-0.122935	0.286806
C16:0	LOC101795176	-0.00786063	0.945905
C16:0	LOC101795238	0.49865	3.9224e-06
C16:0	LOC101795263	-0.327427	0.0036521
C16:0	LOC101795292	0.285925	0.0117086
C16:0	LOC101795336	-0.212031	0.0641346
C16:0	LOC101795340	-0.494445	4.86585e-06
C16:0	LOC101795363	0.448978	4.21042e-05
C16:0	LOC101795407	-0.0448339	0.698626
C16:0	LOC101795420	0.145941	0.205344
C16:0	LOC101795423	-0.322681	0.00420731
C16:0	LOC101795431	-0.0734231	0.525686
C16:0	LOC101795453	0.216681	0.058381
C16:0	LOC101795483	0.383722	0.000571169
C16:0	RPH3AL	0.797912	3.71052e-18
C16:0	MPEG1	0.797663	3.86679e-18
C16:0	LOC101795687	0.681981	8.57464e-12
C16:0	LOC101795710	0.364916	0.00110219
C16:0	LOC101795757	-0.20857	0.0687085
C16:0	LOC101795765	-0.417781	0.000156521
C16:0	LOC101795772	0.0751076	0.516206
C16:0	LOC101795866	0.36645	0.00104617
C16:0	LOC101795875	0.517367	1.45014e-06
C16:0	LOC101793966	0.797542	3.94491e-18
C16:0	SLC9A2	0.796968	4.33793e-18
C16:0	LOC101795933	0.280591	0.0134444
C16:0	HRH2	0.796902	4.38548e-18
C16:0	LOC101796074	0.68759	4.94586e-12
C16:0	LOC101796089	0.243788	0.0326315
C16:0	LOC101796218	0.640777	3.45943e-10
C16:0	LOC101796234	-0.421105	0.000136905
C16:0	LOC101796267	0.696622	1.98617e-12
C16:0	LOC101791143	0.795567	5.46091e-18
C16:0	LOC101796370	-0.0732197	0.526837
C16:0	DNAH1	0.794524	6.47515e-18
C16:0	LOC101796443	-0.157963	0.170039
C16:0	LOC101796474	0.170837	0.137407
C16:0	PTGDR	0.794457	6.54594e-18
C16:0	LOC101796527	0.679422	1.09769e-11
C16:0	MAEL	0.794165	6.86478e-18
C16:0	LOC101796573	0.679543	1.08498e-11
C16:0	COL4A2	0.793965	7.09152e-18
C16:0	PCDH18	0.793785	7.30134e-18
C16:0	LOC101796734	-0.417344	0.000159279
C16:0	LOC101796749	-0.083382	0.470932
C16:0	LOC101796762	0.485062	7.79197e-06
C16:0	LOC101796962	0.793608	7.5138e-18
C16:0	LOC101796804	-0.368605	0.000971833
C16:0	LOC101796809	0.545959	2.81428e-07
C16:0	LOC101796932	-0.280892	0.0133408
C16:0	LOC101796960	0.29618	0.0089116
C16:0	DCBLD1	0.79348	7.67079e-18
C16:0	LOC101797021	0.541428	3.68659e-07
C16:0	LOC101797047	0.0988038	0.392599
C16:0	LOC101797088	0.674251	1.79474e-11
C16:0	LOC101797090	-0.208596	0.0686721
C16:0	LOC101797116	-0.300679	0.00788197
C16:0	LOC101797137	0.574895	4.55146e-08
C16:0	LOC101797147	0.352671	0.00165637
C16:0	LOC101797166	0.342107	0.00232428
C16:0	LOC101797243	-0.330469	0.0033315
C16:0	LOC101797254	0.482593	8.79965e-06
C16:0	LOC101797313	-0.190327	0.0973203
C16:0	LOC101797327	0.665562	4.01169e-11
C16:0	LOC101797366	-0.573254	5.07083e-08
C16:0	LOC101797375	-0.281467	0.0131448
C16:0	LOC101797422	-0.406234	0.000246569
C16:0	LOC101797468	-0.148167	0.19844
C16:0	LOC101797491	-0.372289	0.000855768
C16:0	LOC101797502	-0.0193505	0.86734
C16:0	LOC101797522	-0.164276	0.15339
C16:0	LOC101797554	-0.182578	0.111993
C16:0	LOC101797564	0.0344805	0.765928
C16:0	LOC101797638	0.0878299	0.447513
C16:0	LOC101797736	0.676164	1.49803e-11
C16:0	LOC101797779	-0.196031	0.087516
C16:0	DDX60	0.793301	7.89689e-18
C16:0	LOC101797812	0.63214	7.00696e-10
C16:0	LOC101797923	-0.125528	0.276686
C16:0	LOC101797935	-0.0349142	0.76307
C16:0	LOC101797939	-0.387376	0.000500363
C16:0	LOC101797947	-0.114687	0.320614
C16:0	LOC101797985	0.265567	0.0195797
C16:0	LOC101798019	-0.0290778	0.801786
C16:0	LOC101798031	-0.0547238	0.636428
C16:0	LOC101798065	-0.217838	0.0570168
C16:0	GBGT1	0.793296	7.90273e-18
C16:0	LOC101798100	0.602144	6.91607e-09
C16:0	LOC101798108	-0.0896348	0.438198
C16:0	LOC101798111	0.355519	0.0015088
C16:0	LOC101798114	0.0422163	0.715448
C16:0	LOC101798128	0.140761	0.222064
C16:0	LOC101798223	0.695994	2.11845e-12
C16:0	LOC101798226	0.579642	3.31865e-08
C16:0	LOC101798228	0.546785	2.67801e-07
C16:0	LOC101798235	-0.395297	0.000373602
C16:0	LOC101798361	0.0747005	0.518489
C16:0	LOC101798434	0.139439	0.226478
C16:0	LOC101798499	0.496194	4.45019e-06
C16:0	LOC101798588	0.0166453	0.885751
C16:0	LOC101798590	0.0481028	0.677822
C16:0	LOC101798650	-0.148327	0.19795
C16:0	LOC101798716	-0.262085	0.0213027
C16:0	LOC101798735	0.403878	0.000269981
C16:0	LOC101798774	-0.141635	0.219177
C16:0	LOC101798815	0.68913	4.2431e-12
C16:0	LOC101798824	-0.05665	0.624584
C16:0	LOC101798827	-0.281979	0.0129724
C16:0	LOC101798834	0.177807	0.121843
C16:0	LOC101798873	-0.314865	0.00528624
C16:0	LOC101799018	0.0521778	0.652223
C16:0	LOC101799044	0.0664203	0.566011
C16:0	ENTPD1	0.792418	9.10596e-18
C16:0	LOC101799054	0.646142	2.20638e-10
C16:0	LOC101799084	0.0711439	0.538651
C16:0	ZFAND2A	0.792204	9.424e-18
C16:0	LOC101799154	0.384889	0.000547616
C16:0	IRF4	0.792178	9.46463e-18
C16:0	LOC101799201	-0.241038	0.0347083
C16:0	EXO1	0.792159	9.4931e-18
C16:0	LOC101799359	-0.144017	0.211445
C16:0	LOC101799396	-0.262894	0.0208912
C16:0	LOC101799417	-0.306707	0.00666683
C16:0	LOC101799466	0.0143558	0.901381
C16:0	LOC101799507	0.535057	5.3534e-07
C16:0	LOC101799516	0.605055	5.59614e-09
C16:0	LOC101799528	0.38744	0.000499197
C16:0	LOC101799546	-0.036053	0.75558
C16:0	LOC101799552	-0.135196	0.241064
C16:0	LOC101799569	0.220854	0.053583
C16:0	LOC101799581	0.232977	0.041442
C16:0	LOC101799584	-0.303191	0.0073538
C16:0	HSPH1	0.792036	9.68177e-18
C16:0	ELOVL1	0.791583	1.04118e-17
C16:0	GAN	0.791466	1.06097e-17
C16:0	LOC101799715	-0.00700484	0.951787
C16:0	LOC101799824	-0.271855	0.0167691
C16:0	LOC101799825	0.646346	2.16863e-10
C16:0	LOC101799833	0.600775	7.63516e-09
C16:0	LOC101799848	0.527693	8.16137e-07
C16:0	LOC101799932	0.587581	1.93446e-08
C16:0	LOC101800012	-0.00306562	0.97889
C16:0	LOC101800358	0.791328	1.0846e-17
C16:0	LOC101800035	-0.54068	3.85318e-07
C16:0	LOC101800187	0.448288	4.3406e-05
C16:0	LOC101800201	-0.224524	0.0496339
C16:0	LOC101800226	-0.361956	0.00121801
C16:0	LOC101800241	-0.350117	0.00179968
C16:0	LOC101800265	0.661709	5.68246e-11
C16:0	LOC101800273	-0.508176	2.38139e-06
C16:0	LOC101800290	0.667596	3.33119e-11
C16:0	LOC101800336	-0.0228806	0.843422
C16:0	LOC101800343	-0.247309	0.0301254
C16:0	RBM47	0.790856	1.16958e-17
C16:0	LOC101800369	0.5999	8.13137e-09
C16:0	LOC101800394	-0.170584	0.138
C16:0	LOC101800399	0.204271	0.074751
C16:0	LOC101800405	0.698516	1.63334e-12
C16:0	MYH9	0.790852	1.17027e-17
C16:0	LOC101800468	-0.263792	0.0204423
C16:0	LOC101800594	-0.244675	0.0319843
C16:0	LOC101800699	-0.0474377	0.682036
C16:0	LOC101800724	0.469103	1.68228e-05
C16:0	LOC101800727	-0.202539	0.0773018
C16:0	LOC101800729	-0.069432	0.548491
C16:0	LOC101799224	0.790139	1.31112e-17
C16:0	LOC101800785	-0.0229536	0.842928
C16:0	LOC101800810	-0.0209239	0.856664
C16:0	LOC101801870	0.789189	1.52414e-17
C16:0	LOC101800853	0.60196	7.0092e-09
C16:0	LOC101800892	-0.36665	0.00103905
C16:0	LOC101800912	-0.202444	0.0774441
C16:0	LOC101800937	0.104457	0.365945
C16:0	FOSL2	0.788815	1.61696e-17
C16:0	LOC101800943	-0.357075	0.0014333
C16:0	LOC101800982	0.021279	0.854257
C16:0	LOC101801058	-0.478871	1.05513e-05
C16:0	LOC101801088	-0.334438	0.00295105
C16:0	LOC101801091	0.0934868	0.418689
C16:0	LOC101801098	0.054005	0.640871
C16:0	LOC101801100	0.685018	6.37481e-12
C16:0	LOC101801128	-0.101382	0.380303
C16:0	LOC101801190	0.66242	5.33074e-11
C16:0	LOC101801233	0.607039	4.83775e-09
C16:0	LOC101801306	-0.0710645	0.539106
C16:0	LOC101801341	0.512678	1.87112e-06
C16:0	LOC101801548	0.57102	5.8684e-08
C16:0	LOC101801592	0.566133	8.0489e-08
C16:0	LOC101801610	0.644892	2.45219e-10
C16:0	LOC101801641	-0.127594	0.268792
C16:0	LOC101801675	-0.332418	0.00313956
C16:0	LOC101801680	0.241312	0.0344964
C16:0	LOC101801707	0.0237	0.837889
C16:0	LOC101801729	-0.256299	0.0244517
C16:0	LOC101801742	-0.175284	0.127314
C16:0	LOC101801748	0.360885	0.00126259
C16:0	LOC101801757	-0.293602	0.00955323
C16:0	LOC101801783	0.699342	1.49911e-12
C16:0	SPNS3	0.788609	1.67044e-17
C16:0	TPM4	0.788071	1.81792e-17
C16:0	LOC101801883	0.0566509	0.624579
C16:0	LOC101801906	-0.0928367	0.421946
C16:0	LOC101795552	0.786788	2.22254e-17
C16:0	LOC101801942	0.481655	9.21339e-06
C16:0	LOC101801944	0.204152	0.0749233
C16:0	LOC101801953	0.546407	2.73967e-07
C16:0	LOC101801959	0.233449	0.0410201
C16:0	LOC101802066	0.0641174	0.579582
C16:0	LOC101802071	0.203352	0.0760951
C16:0	LOC101802230	0.320813	0.00444561
C16:0	LOC101802274	0.0757783	0.512456
C16:0	LOC101802288	0.287355	0.0112777
C16:0	LOC101802295	-0.474313	1.31407e-05
C16:0	LOC101802395	0.0404224	0.727054
C16:0	LOC101802403	-0.0426814	0.712448
C16:0	SLC20A1	0.786514	2.31984e-17
C16:0	LOC101802657	-0.404195	0.000266713
C16:0	LOC101802720	0.629882	8.3967e-10
C16:0	LOC101802780	0.0864977	0.454458
C16:0	LOC101802892	-0.508457	2.34594e-06
C16:0	HSPA2	0.785633	2.66037e-17
C16:0	TNFSF13B	0.785628	2.66236e-17
C16:0	CXCL14	0.784654	3.09566e-17
C16:0	PFKL	0.784394	3.22234e-17
C16:0	LOC101803010	0.199617	0.0817631
C16:0	LOC101803035	0.48075	9.62994e-06
C16:0	LOC101803081	-0.077394	0.503479
C16:0	LOC101803125	0.671345	2.35574e-11
C16:0	SYTL5	0.784298	3.26999e-17
C16:0	LOC101803217	-0.291435	0.0101233
C16:0	LOC101803238	-0.420141	0.000142346
C16:0	LOC101803283	0.174319	0.129455
C16:0	LOC101803317	-0.251469	0.0273755
C16:0	LOC101803331	-0.0628152	0.587321
C16:0	LOC101803400	-0.163912	0.154315
C16:0	LOC101803407	-0.351248	0.00173488
C16:0	PPARG	0.783997	3.42542e-17
C16:0	LYN	0.783538	3.67548e-17
C16:0	LOC101803486	-0.311897	0.00575608
C16:0	LOC101803490	0.364082	0.00113375
C16:0	LOC101803492	-0.0656712	0.570408
C16:0	LOC101803545	0.535329	5.26958e-07
C16:0	LOC101803633	0.535197	5.31016e-07
C16:0	LOC101803668	-0.515434	1.61153e-06
C16:0	LOC101803684	0.218191	0.0566062
C16:0	LOC101803713	-0.384516	0.000555049
C16:0	LOC101803723	-0.371245	0.000887298
C16:0	LOC101803804	0.412206	0.000195324
C16:0	EPHA2	0.783036	3.96947e-17
C16:0	LOC101803913	0.427313	0.000106214
C16:0	LOC101803956	-0.354101	0.00158072
C16:0	LOC101803972	-0.320788	0.00444882
C16:0	LOC101803976	-0.047656	0.680652
C16:0	LOC101804042	0.064267	0.578696
C16:0	LOC101804074	0.0041362	0.97152
C16:0	LOC101804095	-0.49404	4.96736e-06
C16:0	LOC101804119	0.0631707	0.585204
C16:0	LOC101804127	0.121478	0.2926
C16:0	LOC101804160	0.272897	0.0163386
C16:0	LOC101804169	-0.204455	0.0744828
C16:0	CYTIP	0.782994	3.99488e-17
C16:0	LOC101804242	-0.230252	0.0439503
C16:0	LOC101804257	0.0379614	0.743078
C16:0	LOC101804342	0.167646	0.145017
C16:0	LOC101804352	-0.263598	0.0205386
C16:0	POLN	0.78294	4.02835e-17
C16:0	LOC101804409	0.39045	0.000447125
C16:0	LOC101804412	0.689619	4.04075e-12
C16:0	LOC101804465	0.435349	7.5909e-05
C16:0	LOC101804496	-0.170946	0.137154
C16:0	DND1	0.781799	4.79392e-17
C16:0	LOC101792424	0.781179	5.26708e-17
C16:0	LOC101804573	0.66207	5.50098e-11
C16:0	LOC101804640	-0.454846	3.24131e-05
C16:0	LOC101804663	0.510267	2.12993e-06
C16:0	SOX4	0.780749	5.6214e-17
C16:0	ETS1	0.780527	5.81312e-17
C16:0	LOC101804875	0.780342	5.97747e-17
C16:0	LIMS2	0.7802	6.10708e-17
C16:0	LOC101804878	0.154531	0.179628
C16:0	LOC101804903	0.497116	4.24468e-06
C16:0	LOC101804909	-0.337159	0.00271322
C16:0	LOC101804932	-0.346354	0.00203114
C16:0	LOC101805082	-0.634916	5.59847e-10
C16:0	LOC101805088	0.266104	0.0193248
C16:0	LOC101805092	-0.429545	9.68323e-05
C16:0	LOC101805158	0.133577	0.246797
C16:0	LOC101805169	-0.0051341	0.964653
C16:0	LOC101805348	0.443499	5.35233e-05
C16:0	MYLK4	0.779601	6.68339e-17
C16:0	LOX	-0.0250026	0.829111
C16:0	LOXL2	-0.280406	0.0135084
C16:0	LPAR1	-0.440239	6.16176e-05
C16:0	LPIN1	-0.0294706	0.799164
C16:0	LRP1	0.00569764	0.960776
C16:0	LRP1B	-0.402061	0.000289417
C16:0	LRP2BP	0.400938	0.000302062
C16:0	LRP3	0.482957	8.64362e-06
C16:0	LRP8	-0.183826	0.10952
C16:0	LRRC17	0.00548614	0.962231
C16:0	LRRC38	-0.41759	0.000157723
C16:0	LRRC49	0.0525446	0.649937
C16:0	LRRC55	0.0146326	0.899489
C16:0	LRRC56	-0.294132	0.0094182
C16:0	LRRC74B	-0.23795	0.0371706
C16:0	LRRC75A	0.479023	1.0474e-05
C16:0	SLC9A3R2	0.779444	6.84269e-17
C16:0	LRRC8C	0.662047	5.51243e-11
C16:0	HMGB3	0.777896	8.62519e-17
C16:0	LSM10	0.17108	0.136841
C16:0	LTBP1	-0.253198	0.0262967
C16:0	LTBP2	-0.155479	0.17694
C16:0	AMPD3	0.777635	8.96738e-17
C16:0	LURAP1L	0.497595	4.14153e-06
C16:0	LUZP2	0.565709	8.27099e-08
C16:0	LVRN	-0.350753	0.00176297
C16:0	PTPN6	0.777472	9.18771e-17
C16:0	LZTFL1	0.589818	1.6572e-08
C16:0	MAD2L1	0.508926	2.28813e-06
C16:0	SLC4A3	0.776941	9.94058e-17
C16:0	MAGI3	-0.252491	0.0267333
C16:0	MAK	-0.0942863	0.414703
C16:0	MANBA	-0.25096	0.0277
C16:0	MAP10	0.442808	5.51516e-05
C16:0	MAP2	-0.182175	0.112801
C16:0	MAPK8IP2	-0.0909064	0.431702
C16:0	MAPKBP1	0.147855	0.199397
C16:0	MARCKSL1	0.114584	0.321054
C16:0	MARVELD1	-0.134939	0.241969
C16:0	MAT1A	-0.388669	0.000477292
C16:0	MATN4	-0.1095	0.343131
C16:0	MB	0.224562	0.0495941
C16:0	MBOAT1	0.0255566	0.825384
C16:0	MBOAT2	0.597325	9.77615e-09
C16:0	MBP	-0.351446	0.00172375
C16:0	MC5R	-0.50262	3.19165e-06
C16:0	MCF2	-0.494447	4.86547e-06
C16:0	MCM10	0.61892	1.98027e-09
C16:0	MSX2	0.776926	9.96241e-17
C16:0	MCM5	0.639185	3.94678e-10
C16:0	MDH1	0.186556	0.104259
C16:0	MDH2	0.18649	0.104385
C16:0	MDK	0.667536	3.34944e-11
C16:0	ME3	-0.301665	0.00767095
C16:0	ARL4C	0.776577	1.04913e-16
C16:0	MECR	0.497724	4.11403e-06
C16:0	MEGF10	-0.312572	0.00564608
C16:0	MEGF11	0.62459	1.27585e-09
C16:0	MEGF6	0.622685	1.48041e-09
C16:0	MEI1	-0.339064	0.00255703
C16:0	MELK	0.0415126	0.719993
C16:0	MEOX1	-0.469303	1.66659e-05
C16:0	METRNL	-0.277826	0.0144287
C16:0	METTL21C	-0.0506585	0.661722
C16:0	METTL24	-0.180231	0.116758
C16:0	METTL4	0.432249	8.64961e-05
C16:0	LOC101795923	0.77624	1.10275e-16
C16:0	LOC101790524	0.776239	1.10289e-16
C16:0	MFAP5	-0.318453	0.0047638
C16:0	FLI1	0.776211	1.10755e-16
C16:0	MGARP	0.30533	0.00692895
C16:0	MGAT5B	-0.325592	0.00385852
C16:0	MGLL	0.236137	0.038683
C16:0	MGP	-0.359917	0.00130409
C16:0	MIEF2	0.424206	0.000120674
C16:0	MINA	0.340333	0.00245753
C16:0	MIPOL1	-0.299821	0.00807003
C16:0	MISP	0.49553	4.60392e-06
C16:0	MKNK1	0.295087	0.00917903
C16:0	MKX	-0.0338648	0.769992
C16:0	MME	-0.31582	0.00514237
C16:0	MMEL1	0.56367	9.4205e-08
C16:0	MMP27	-0.122445	0.288748
C16:0	MMRN1	-0.17597	0.125808
C16:0	MMRN2	0.377962	0.000701472
C16:0	MOB3A	-0.0167015	0.885368
C16:0	MOCOS	-0.398466	0.000331706
C16:0	ADORA1	0.774955	1.33247e-16
C16:0	MOS	-0.100789	0.38311
C16:0	MOXD1	-0.470426	1.58059e-05
C16:0	MPC2	0.161221	0.16129
C16:0	FMNL1	0.774938	1.33564e-16
C16:0	MPP7	0.0291851	0.80107
C16:0	MRAP	0.152098	0.18666
C16:0	FAT4	0.774905	1.34212e-16
C16:0	MRPL33	0.266013	0.0193678
C16:0	MRPL34	0.0582342	0.614914
C16:0	MRPL53	0.622819	1.46501e-09
C16:0	MRPL54	-0.116014	0.315011
C16:0	MSANTD1	-0.338162	0.00262998
C16:0	COL4A1	0.774664	1.39051e-16
C16:0	MTMR12	0.623052	1.43875e-09
C16:0	MTMR7	-0.342756	0.00227713
C16:0	MTO1	0.249792	0.0284575
C16:0	MTURN	-0.407216	0.000237374
C16:0	MUSK	-0.390454	0.000447044
C16:0	ADGRD2	0.774464	1.4318e-16
C16:0	MXRA5	0.337377	0.0026949
C16:0	MYBPC1	-0.29236	0.00987643
C16:0	MYBPC3	0.61323	3.05149e-09
C16:0	MYC	0.681114	9.32563e-12
C16:0	MYF5	-0.439907	6.25022e-05
C16:0	MYH7B	-0.314042	0.00541295
C16:0	FADS6	0.773342	1.68648e-16
C16:0	MYL10	-0.22588	0.0482366
C16:0	RBPJL	0.771739	2.12766e-16
C16:0	MYO1A	0.351631	0.00171346
C16:0	SLC1A1	0.771308	2.26407e-16
C16:0	MYOM3	-0.0390868	0.735737
C16:0	MYOZ2	-0.244285	0.0322671
C16:0	MYOZ3	0.416745	0.000163143
C16:0	MYZAP	0.662894	5.10828e-11
C16:0	MZB1	0.482959	8.64285e-06
C16:0	CD274	0.771042	2.35256e-16
C16:0	NAALADL2	-0.0598936	0.604854
C16:0	TREM2	0.77058	2.51387e-16
C16:0	NALCN	-0.262351	0.0211664
C16:0	NAMPT	0.566194	8.01758e-08
C16:0	ITM2C	0.769985	2.73793e-16
C16:0	NATD1	-0.137912	0.231655
C16:0	LOC101796494	0.769912	2.76654e-16
C16:0	NCALD	-0.116231	0.314101
C16:0	NCAM1	0.463299	2.20487e-05
C16:0	NCAM2	-0.313834	0.00544534
C16:0	LOC101802936	0.769648	2.87284e-16
C16:0	ASS1	0.769305	3.01699e-16
C16:0	CD83	0.769292	3.02287e-16
C16:0	INF2	0.768508	3.37931e-16
C16:0	NDNF	-0.381464	0.000619357
C16:0	NDP	0.573876	4.8675e-08
C16:0	NDRG4	-0.45772	2.84658e-05
C16:0	NDUFA10	0.161293	0.161099
C16:0	NDUFA12	0.155823	0.175973
C16:0	NDUFA4L2	0.50021	3.61839e-06
C16:0	NDUFA9	0.207511	0.0701585
C16:0	NDUFAF1	0.21568	0.0595828
C16:0	NDUFB10	0.0126062	0.91335
C16:0	NDUFB4	0.173498	0.131298
C16:0	NDUFB5	0.22331	0.0509124
C16:0	NDUFB6	0.118626	0.304161
C16:0	NDUFB8	0.196706	0.0864096
C16:0	NDUFC2	0.227781	0.0463329
C16:0	NDUFS1	0.20268	0.0770921
C16:0	NDUFS2	0.104809	0.364324
C16:0	NDUFS6	0.285359	0.0118831
C16:0	NDUFS7	0.113935	0.323819
C16:0	NDUFV1	0.135364	0.240474
C16:0	NEFL	0.502273	3.25011e-06
C16:0	NELL2	-0.109165	0.344621
C16:0	NEO1	-0.273692	0.0160165
C16:0	NFAM1	0.69442	2.48853e-12
C16:0	NFIL3	-0.190818	0.096444
C16:0	NFKBIE	0.649669	1.63367e-10
C16:0	SYNC	0.768192	3.53452e-16
C16:0	NHS	0.12698	0.271121
C16:0	NIM1K	0.0440738	0.703496
C16:0	NINJ2	-0.344296	0.00216874
C16:0	NKAIN3	-0.334273	0.00296607
C16:0	NLGN4X	-0.243306	0.0329873
C16:0	ABCG1	0.767877	3.69564e-16
C16:0	NMNAT2	-0.184769	0.107681
C16:0	NNT	0.462827	2.25349e-05
C16:0	NOD1	0.565639	8.30765e-08
C16:0	NOL4	0.490698	5.88236e-06
C16:0	PKP1	0.76765	3.81645e-16
C16:0	NOV	0.583999	2.47234e-08
C16:0	NPM3	0.618787	2.00055e-09
C16:0	NPNT	0.411779	0.000198634
C16:0	NPTX2	0.538716	4.3252e-07
C16:0	UNC5B	0.766116	4.73717e-16
C16:0	NR0B1	0.0132544	0.908913
C16:0	NR4A3	-0.157212	0.172103
C16:0	NR5A2	0.604186	5.96254e-09
C16:0	NRARP	0.65301	1.22455e-10
C16:0	NRCAM	-0.0887233	0.442889
C16:0	NRG3	-0.382998	0.000586228
C16:0	NAALAD2	0.766066	4.77051e-16
C16:0	PRCP	0.765373	5.2568e-16
C16:0	NRXN1	-0.477833	1.10952e-05
C16:0	NSUN7	0.423587	0.000123765
C16:0	NT5DC1	0.315751	0.00515271
C16:0	NT5M	0.330608	0.00331749
C16:0	NTN4	-0.138778	0.228709
C16:0	NTRK3	-0.28548	0.0118457
C16:0	HSPB3	0.76435	6.06275e-16
C16:0	NUDT5	0.234973	0.0396817
C16:0	NUDT6	-0.0785736	0.496977
C16:0	NUF2	0.51257	1.88207e-06
C16:0	NUMB	-0.376167	0.000747316
C16:0	NWD1	0.676237	1.48761e-11
C16:0	NWD2	0.257071	0.0240102
C16:0	OAZ2	0.244082	0.0324159
C16:0	OCLN	0.506144	2.65224e-06
C16:0	ODC1	0.490422	5.96447e-06
C16:0	OGDHL	-0.0541872	0.639743
C16:0	OGFOD3	-0.318411	0.00476956
C16:0	OSBPL10	0.104826	0.364246
C16:0	OSGIN1	-0.0354753	0.759377
C16:0	OTC	0.645147	2.40009e-10
C16:0	OTOR	-0.28735	0.0112793
C16:0	OTUD1	0.436785	7.14227e-05
C16:0	OVCH2	-0.327671	0.00362533
C16:0	OXTR	-0.12096	0.294678
C16:0	P2RY1	-0.0677277	0.558373
C16:0	LOC101790489	0.763893	6.46039e-16
C16:0	P4HA3	-0.0377324	0.744575
C16:0	PADI2	-0.236836	0.0380939
C16:0	PAH	-0.0462136	0.689817
C16:0	PALD1	0.428866	9.96029e-05
C16:0	PAMR1	-0.110109	0.340435
C16:0	PANK1	-0.0591726	0.609216
C16:0	PAPLN	-0.331381	0.0032404
C16:0	PAPPA	-0.348237	0.00191212
C16:0	PARP16	-0.0666332	0.564763
C16:0	PASD1	-0.130538	0.257811
C16:0	PASK	0.0416249	0.719267
C16:0	PAX3	-0.149741	0.193662
C16:0	PBK	-0.449154	4.1778e-05
C16:0	PCBP3	-0.00824317	0.943277
C16:0	PCBP4	-0.407838	0.000231706
C16:0	PCDH1	0.609056	4.1679e-09
C16:0	PCDH15	-0.268875	0.0180547
C16:0	PML	0.763874	6.47784e-16
C16:0	PCDH19	0.583333	2.58674e-08
C16:0	PCDH9	-0.0470252	0.684654
C16:0	PCNXL4	-0.297706	0.00854989
C16:0	PCOLCE2	-0.372959	0.000836046
C16:0	PCP4	-0.35669	0.00145163
C16:0	PCSK2	-0.0201501	0.861911
C16:0	PCSK6	-0.429076	9.87396e-05
C16:0	PCYT1A	0.129833	0.260412
C16:0	NBEAL2	0.763216	7.0961e-16
C16:0	LOC101804674	0.76288	7.43387e-16
C16:0	PDE1A	-0.0504215	0.663209
C16:0	PDE4B	0.242725	0.0334212
C16:0	HMHA1	0.762595	7.73203e-16
C16:0	PDGFC	-0.412743	0.000191234
C16:0	PDGFD	-0.183906	0.109363
C16:0	PDGFRA	-0.25398	0.0258208
C16:0	LOC101799047	0.762266	8.09064e-16
C16:0	PDHA1	0.25224	0.0268897
C16:0	PDHX	0.258197	0.0233778
C16:0	PDK4	-0.200283	0.0807281
C16:0	PDLIM1	0.390274	0.000450016
C16:0	PDP1	0.446647	4.66529e-05
C16:0	PDRG1	-0.377745	0.000706893
C16:0	PDXK	-0.393312	0.000402247
C16:0	PDZD9	0.169588	0.14035
C16:0	PECR	0.395448	0.000371497
C16:0	PERP	-0.437294	6.98913e-05
C16:0	EFNB1	0.761528	8.95484e-16
C16:0	PGK1	-0.058742	0.611828
C16:0	PGPEP1	0.328665	0.00351847
C16:0	PHACTR4	0.644752	2.4813e-10
C16:0	PHEX	-0.0358944	0.756622
C16:0	PHF19	-0.370459	0.000911735
C16:0	PHF24	0.281857	0.0130134
C16:0	PHKB	-0.119841	0.299203
C16:0	PHKG1	-0.160976	0.161934
C16:0	PHLDA2	0.761376	9.14297e-16
C16:0	PHTF2	-0.323373	0.00412188
C16:0	PHYH	0.0594567	0.607495
C16:0	PI15	-0.140739	0.222136
C16:0	PI16	-0.488939	6.4251e-06
C16:0	PID1	-0.148555	0.197255
C16:0	PIGA	0.425876	0.000112692
C16:0	PIK3R1	-0.237763	0.0373248
C16:0	SH3TC2	0.760783	9.91713e-16
C16:0	NOTCH1	0.759365	1.20303e-15
C16:0	PITX2	-0.155523	0.176816
C16:0	PKD1	-0.261379	0.0216671
C16:0	PKD2	-0.264269	0.0202073
C16:0	RRAD	0.758278	1.39377e-15
C16:0	PKM	-0.216157	0.0590076
C16:0	SYNPO	0.7582	1.40862e-15
C16:0	TCF7	0.757904	1.46584e-15
C16:0	PKP2	0.128471	0.265487
C16:0	PLA2G10	-0.13901	0.227925
C16:0	PLA2G4B	-0.161053	0.161732
C16:0	PLAC8	0.671997	2.21685e-11
C16:0	PLAC9	-0.335871	0.00282355
C16:0	PLAG1	-0.0640199	0.58016
C16:0	PLAU	-0.442754	5.52805e-05
C16:0	S1PR3	0.757866	1.47347e-15
C16:0	PLCH2	-0.275465	0.0153181
C16:0	FAM174B	0.756751	1.71169e-15
C16:0	FANCD2	0.756638	1.73778e-15
C16:0	PLEKHA7	-0.28832	0.0109947
C16:0	PLEKHG5	0.542202	3.52138e-07
C16:0	PLEKHH2	0.0592633	0.608666
C16:0	NCF1	0.756408	1.7923e-15
C16:0	CTSS	0.756308	1.81631e-15
C16:0	PLK1	0.0479315	0.678907
C16:0	PLK2	0.569577	6.4457e-08
C16:0	LOC101796529	0.756305	1.81713e-15
C16:0	PLP1	-0.429262	9.79791e-05
C16:0	PLVAP	0.419162	0.000148075
C16:0	PLXDC2	-0.0342828	0.767233
C16:0	PLXNA2	-0.346273	0.00203638
C16:0	CASKIN2	0.750248	4.03944e-15
C16:0	PLXND1	0.555189	1.60368e-07
C16:0	LOC101801818	0.750041	4.14917e-15
C16:0	PMP22	-0.411538	0.000200524
C16:0	PNPLA2	-0.0736816	0.524226
C16:0	PODXL	0.624739	1.2611e-09
C16:0	GFI1	0.749806	4.27784e-15
C16:0	POLI	0.512241	1.9157e-06
C16:0	POLL	0.265922	0.019411
C16:0	LOC101796625	0.749756	4.30593e-15
C16:0	POLQ	0.619691	1.86635e-09
C16:0	POSTN	0.19252	0.0934536
C16:0	POU3F1	-0.213001	0.0628977
C16:0	PPAPDC1A	-0.220021	0.0545139
C16:0	ALS2CL	0.749707	4.33295e-15
C16:0	PPARGC1A	0.0711513	0.538609
C16:0	PPEF1	-0.256529	0.0243193
C16:0	PPIF	0.365614	0.00107637
C16:0	PPIL6	-0.121354	0.293098
C16:0	PPL	-0.313069	0.00556622
C16:0	CMTM7	0.749394	4.51254e-15
C16:0	CDK2AP1	0.749018	4.73751e-15
C16:0	PPM1K	-0.409221	0.000219567
C16:0	PPM1L	-0.368619	0.000971374
C16:0	PPP1R14C	-0.0528464	0.648059
C16:0	POLE	0.748199	5.26562e-15
C16:0	PPP1R1C	-0.251417	0.0274085
C16:0	TNFRSF10B	0.747892	5.47741e-15
C16:0	PPP2R3B	-0.0701867	0.544142
C16:0	PPP4R4	0.539077	4.23457e-07
C16:0	NPY	0.747497	5.76247e-15
C16:0	PRDM4	0.175695	0.126409
C16:0	PRDM5	0.205568	0.0728843
C16:0	LOC101798089	0.747422	5.81814e-15
C16:0	PRLH	0.649609	1.64219e-10
C16:0	PROKR2	-0.536852	4.82294e-07
C16:0	PKIB	0.747368	5.85886e-15
C16:0	PRR16	-0.0593906	0.607896
C16:0	PRSS23	-0.226992	0.0471149
C16:0	PSAT1	0.0663857	0.566213
C16:0	PSCA	-0.406848	0.000240775
C16:0	PSD2	-0.282607	0.0127636
C16:0	PSD3	-0.211756	0.0644894
C16:0	PTER	0.377471	0.000713749
C16:0	SUSD4	0.746397	6.63392e-15
C16:0	PTGES2	0.170948	0.13715
C16:0	PTGFR	0.19754	0.0850579
C16:0	PTPN12	0.624259	1.30937e-09
C16:0	PTPN13	0.259591	0.0226146
C16:0	BICD1	0.74581	7.1498e-15
C16:0	KIFC3	0.745786	7.17098e-15
C16:0	LOC101804203	0.745741	7.21278e-15
C16:0	LOC101792898	0.745609	7.33429e-15
C16:0	PTPRK	0.392643	0.000412353
C16:0	HPSE	0.745038	7.88683e-15
C16:0	LOC101796373	0.743685	9.35875e-15
C16:0	PTPRS	-0.421575	0.000134323
C16:0	PXDN	0.670387	2.57504e-11
C16:0	QRFPR	0.243048	0.0331795
C16:0	RAB11FIP3	0.357491	0.00141369
C16:0	RAB11FIP4	0.341989	0.00233289
C16:0	RAB23	0.549656	2.25121e-07
C16:0	RAB32	0.68272	7.9804e-12
C16:0	RAB39A	-0.178291	0.120813
C16:0	RAB7B	0.551507	2.01109e-07
C16:0	RACGAP1	0.125144	0.278167
C16:0	RANBP3L	-0.245379	0.0314783
C16:0	RAP1GAP2	-0.301769	0.00764897
C16:0	AREG	0.743401	9.6993e-15
C16:0	RASGEF1B	-0.345394	0.00209431
C16:0	RASGRP3	0.235342	0.0393629
C16:0	RASL11A	0.657317	8.3993e-11
C16:0	RASSF6	-0.45513	3.20016e-05
C16:0	LOC101805469	0.742648	1.06617e-14
C16:0	RBFOX1	-0.255385	0.0249836
C16:0	RBFOX2	-0.222566	0.0517102
C16:0	RBM11	-0.40786	0.000231511
C16:0	RFTN1	0.742245	1.12146e-14
C16:0	KRT23	0.742133	1.13729e-14
C16:0	RBPJ	0.492005	5.50699e-06
C16:0	C2CD2	0.742109	1.1407e-14
C16:0	RDH10	-0.17926	0.118774
C16:0	RELN	-0.0463591	0.688891
C16:0	REM1	0.417437	0.00015869
C16:0	RFESD	0.485944	7.45904e-06
C16:0	LDB2	0.740726	1.35554e-14
C16:0	LOC101800839	0.740673	1.36453e-14
C16:0	RFX2	-0.0463866	0.688715
C16:0	RFX5	0.355598	0.00150486
C16:0	RGS17	0.000107732	0.999258
C16:0	AADAC	0.74006	1.47247e-14
C16:0	PTPN3	0.738914	1.69682e-14
C16:0	FAM129B	0.737329	2.0616e-14
C16:0	RHPN1	-0.178186	0.121036
C16:0	RIMKLB	-0.390159	0.000451928
C16:0	RIPK2	0.0440319	0.703765
C16:0	RIPK4	0.358246	0.00137871
C16:0	RMDN1	-0.104816	0.364293
C16:0	ARAP2	0.736483	2.28637e-14
C16:0	RNF207	-0.551835	1.97111e-07
C16:0	RNF212	-0.202618	0.0771837
C16:0	RNF222	-0.0240881	0.835272
C16:0	FAM19A3	0.735453	2.59161e-14
C16:0	RNF25	-0.0688743	0.551716
C16:0	ROBO1	-0.0558281	0.629626
C16:0	ROBO2	-0.0445546	0.700414
C16:0	ROBO3	0.483499	8.41637e-06
C16:0	LOC101793807	0.735293	2.64265e-14
C16:0	ROR2	-0.445307	4.94713e-05
C16:0	CDCA7	0.735284	2.64528e-14
C16:0	RPL3	-0.241714	0.0341877
C16:0	RPL3L	0.251229	0.0275285
C16:0	RPS29	-0.28771	0.0111731
C16:0	RPUSD1	0.306684	0.00667113
C16:0	LOC101799608	0.73484	2.79159e-14
C16:0	RSPO3	-0.145943	0.205338
C16:0	LOC101802957	0.733064	3.45865e-14
C16:0	RUNX2	0.576293	4.14919e-08
C16:0	RXFP3	-0.370076	0.000923858
C16:0	RYR2	-0.15931	0.16638
C16:0	S100A11	0.426926	0.000107923
C16:0	S100A16	0.298735	0.00831349
C16:0	PIK3R5	0.73285	3.54849e-14
C16:0	LOC101791320	0.732574	3.66828e-14
C16:0	S1PR4	0.368743	0.000967243
C16:0	LOC101794149	0.732052	3.90456e-14
C16:0	ERG	0.731741	4.05244e-14
C16:0	MECOM	0.731601	4.12099e-14
C16:0	SAMD8	-0.444681	5.08393e-05
C16:0	RAPGEF3	0.731092	4.37861e-14
C16:0	SBK2	0.0662983	0.566726
C16:0	SBK3	0.209558	0.0673766
C16:0	SCARA5	-0.453372	3.46307e-05
C16:0	SCARB1	0.377641	0.000709477
C16:0	SCARF1	0.409372	0.000218274
C16:0	RBP7	0.730619	4.63198e-14
C16:0	SCD5	0.688422	4.55359e-12
C16:0	SCG5	-0.107467	0.35222
C16:0	SCIN	0.639901	3.72001e-10
C16:0	SCN3B	-0.334339	0.00296011
C16:0	SCRG1	-0.158537	0.168474
C16:0	SCRN1	-0.362014	0.00121565
C16:0	SCUBE2	-0.37258	0.00084714
C16:0	SDC1	0.624567	1.27817e-09
C16:0	SDC3	0.352507	0.00166526
C16:0	COL6A3	0.730265	4.83136e-14
C16:0	SDHA	0.124725	0.279795
C16:0	SDHB	0.120244	0.297568
C16:0	SDR39U1	0.21586	0.059365
C16:0	SDR42E2	-0.19646	0.086811
C16:0	SEMA3C	-0.185059	0.107119
C16:0	SEMA3D	-0.293875	0.00948343
C16:0	SEMA3E	-0.338999	0.00256227
C16:0	SERINC2	0.0541573	0.639929
C16:0	SERPINE2	-0.00170962	0.988226
C16:0	SERPINF1	-0.35709	0.00143257
C16:0	SERPINF2	0.22038	0.0541113
C16:0	SESN1	-0.224305	0.0498627
C16:0	TMEM150C	0.729839	5.08116e-14
C16:0	SEZ6L	-0.31046	0.00599655
C16:0	SF3B6	0.270898	0.0171728
C16:0	SFMBT1	0.526844	8.56244e-07
C16:0	SFN	0.170639	0.13787
C16:0	SFRP1	0.587566	1.93646e-08
C16:0	SFRP5	-0.138601	0.22931
C16:0	SFTPD	-0.172723	0.133054
C16:0	SFXN1	0.00156993	0.989188
C16:0	SGPL1	0.214716	0.0607596
C16:0	SH2D3C	0.21235	0.0637257
C16:0	SH2D5	-0.491115	5.76021e-06
C16:0	FABP7	0.729478	5.30336e-14
C16:0	SH3PXD2B	-0.171488	0.135894
C16:0	SETD8	0.727128	6.99174e-14
C16:0	JAM2	0.726733	7.32241e-14
C16:0	SHCBP1	0.605007	5.61589e-09
C16:0	SHISA6	-0.317793	0.00485632
C16:0	SLC12A3	0.22642	0.0476896
C16:0	SLC13A1	-0.142147	0.217498
C16:0	SLC13A3	0.329525	0.00342818
C16:0	SLC15A2	-0.343003	0.00225944
C16:0	SLC16A1	0.636469	4.93299e-10
C16:0	SLC16A3	0.154434	0.179905
C16:0	SCD	0.726063	7.91748e-14
C16:0	SLC1A2	-0.0494797	0.669129
C16:0	SLC1A7	-0.16096	0.161976
C16:0	SOX11	0.72565	8.30713e-14
C16:0	KCNA3	0.725063	8.89335e-14
C16:0	SLC22A16	-0.265745	0.0194946
C16:0	SLC22A3	-0.460547	2.50234e-05
C16:0	SLC24A2	-0.0975535	0.398645
C16:0	SLC25A12	-0.00919472	0.936742
C16:0	SLC25A15	0.192503	0.0934821
C16:0	SLC25A21	-0.372115	0.000860938
C16:0	SLC25A25	-0.249704	0.028515
C16:0	SLC25A29	-0.320851	0.00444055
C16:0	SLC25A33	-0.145306	0.207344
C16:0	SLC25A4	0.155478	0.176942
C16:0	SLC25A43	-0.202235	0.0777566
C16:0	TIE1	0.724595	9.38853e-14
C16:0	SLC27A6	-0.329261	0.00345561
C16:0	SLC28A1	0.0483215	0.676439
C16:0	SLC29A4	-0.177153	0.123242
C16:0	LOC101804368	0.724531	9.45859e-14
C16:0	SLC2A5	-0.00640139	0.955936
C16:0	SLC2A9	-0.401277	0.000298188
C16:0	SLC35A3	0.176315	0.125055
C16:0	SLC35F1	-0.0758184	0.512232
C16:0	SLC41A3	-0.441218	5.9073e-05
C16:0	SLC43A3	0.631893	7.14746e-10
C16:0	SDC4	0.724251	9.76983e-14
C16:0	SLC4A10	0.590564	1.57351e-08
C16:0	SLC4A11	0.512815	1.85734e-06
C16:0	RASSF9	0.724221	9.80356e-14
C16:0	SLC6A14	-0.297723	0.00854594
C16:0	MUSTN1	0.724207	9.82024e-14
C16:0	SLC6A6	-0.0198087	0.864228
C16:0	SLC7A2	-0.390738	0.000442401
C16:0	SLC7A5	0.364138	0.00113162
C16:0	ACVRL1	0.723996	1.00624e-13
C16:0	COLEC10	0.723884	1.01931e-13
C16:0	SLCO2A1	0.0669486	0.562918
C16:0	SLIT2	-0.216085	0.0590948
C16:0	SMAD9	-0.480424	9.78415e-06
C16:0	SMC2	0.665175	4.15543e-11
C16:0	SMCO3	-0.261756	0.0214721
C16:0	SMG6	-0.0993862	0.389801
C16:0	SMOC2	-0.196582	0.086611
C16:0	MCM3	0.723214	1.10112e-13
C16:0	SNAP25	-0.0957301	0.407561
C16:0	SNAP47	-0.215776	0.0594674
C16:0	SNAP91	0.670341	2.58611e-11
C16:0	SNCA	-0.300208	0.00798475
C16:0	SNCAIP	0.683395	7.4725e-12
C16:0	SNX22	-0.148787	0.196548
C16:0	SOAT1	-0.16711	0.146324
C16:0	LOC101803870	0.72314	1.11051e-13
C16:0	SOGA3	-0.149325	0.194917
C16:0	SORCS1	-0.325604	0.00385706
C16:0	SORCS2	-0.0939826	0.416214
C16:0	SORCS3	-0.0172265	0.88179
C16:0	SOX10	-0.273756	0.0159908
C16:0	HGF	0.723051	1.12195e-13
C16:0	LIPG	0.722575	1.18493e-13
C16:0	SOX7	0.642514	2.99368e-10
C16:0	SOX9	0.0956512	0.40795
C16:0	SP4	0.103353	0.371062
C16:0	SPAG17	-0.10585	0.359554
C16:0	SPAG5	0.0434971	0.707199
C16:0	SPAG6	-0.011195	0.923018
C16:0	SPATA22	0.491492	5.65167e-06
C16:0	SPATA7	-0.391042	0.000437485
C16:0	SPDEF	0.680093	1.02913e-11
C16:0	SPHKAP	0.533013	6.02426e-07
C16:0	SPIDR	-0.242835	0.0333386
C16:0	LOC101791507	0.720883	1.43775e-13
C16:0	SPOCK1	-0.0966021	0.403283
C16:0	SPON1	-0.281194	0.0132377
C16:0	SPON2	-0.391629	0.000428108
C16:0	S1PR1	0.720643	1.47761e-13
C16:0	SPRY3	0.625845	1.15621e-09
C16:0	SPRY4	0.624812	1.25387e-09
C16:0	SPSB1	-0.0581963	0.615144
C16:0	SPTBN5	-0.363652	0.00115039
C16:0	SQLE	0.0285026	0.805629
C16:0	SRGAP3	-0.269502	0.0177772
C16:0	SRPX	-0.225749	0.0483705
C16:0	SRR	0.449809	4.0585e-05
C16:0	KIF21B	0.720086	1.57405e-13
C16:0	FAM132A	0.719941	1.6003e-13
C16:0	SSTR4	0.213434	0.0623525
C16:0	SSUH2	0.161022	0.161812
C16:0	ST14	0.216432	0.0586783
C16:0	ST3GAL2	0.268569	0.0181914
C16:0	FAM180A	0.719477	1.6867e-13
C16:0	ST6GALNAC4	0.187025	0.103377
C16:0	ST7	-0.399182	0.000322851
C16:0	ST8SIA2	-0.413939	0.000182399
C16:0	ST8SIA5	-0.387259	0.000502493
C16:0	STAB2	0.0830343	0.47279
C16:0	STAT5B	-0.423086	0.000126318
C16:0	STBD1	-0.188936	0.0998371
C16:0	STC2	-0.386699	0.00051285
C16:0	STEAP2	0.144923	0.208558
C16:0	STK17B	0.137529	0.232966
C16:0	STMN4	-0.451611	3.74643e-05
C16:0	STMND1	-0.238036	0.0371
C16:0	STOM	0.329391	0.00344213
C16:0	STYK1	-0.0914725	0.428827
C16:0	SUCLA2	0.241826	0.0341017
C16:0	SUCLG1	0.168375	0.14325
C16:0	SULF1	0.0426602	0.712585
C16:0	LOC101790830	0.719458	1.69031e-13
C16:0	SVEP1	-0.192264	0.0938988
C16:0	SYBU	0.092948	0.421387
C16:0	SYN2	0.0967432	0.402593
C16:0	MORN3	0.719441	1.69342e-13
C16:0	JAKMIP1	0.718876	1.80524e-13
C16:0	SYNJ2	-0.112371	0.330548
C16:0	ARHGEF28	0.718759	1.82919e-13
C16:0	SYT1	-0.299857	0.00806206
C16:0	SYT6	-0.197196	0.0856126
C16:0	SYTL4	0.682726	7.97609e-12
C16:0	PTPRQ	0.718443	1.8956e-13
C16:0	TACR1	0.54071	3.84647e-07
C16:0	TAF1D	-0.125021	0.278646
C16:0	TAGAP	0.527742	8.13881e-07
C16:0	TAGLN3	-0.127618	0.268703
C16:0	NFKBIZ	0.717642	2.07426e-13
C16:0	TAP1	0.673547	1.91758e-11
C16:0	TAPBPL	0.696551	2.00077e-12
C16:0	TAT	-0.122569	0.288255
C16:0	TBC1D16	0.673417	1.94102e-11
C16:0	TBC1D2	0.476144	1.20361e-05
C16:0	TBXA2R	0.215524	0.0597728
C16:0	TC2N	0.521908	1.12888e-06
C16:0	HMOX1	0.717371	2.1384e-13
C16:0	TEK	0.489637	6.20427e-06
C16:0	TEKT3	-0.586277	2.11587e-08
C16:0	TENM1	0.283353	0.0125197
C16:0	TENM4	-0.0478189	0.679619
C16:0	TERF1	0.178176	0.121058
C16:0	TERT	-0.51374	1.76673e-06
C16:0	DNAJA4	0.716784	2.28379e-13
C16:0	TEX30	0.281843	0.0130181
C16:0	TF	0.488576	6.54286e-06
C16:0	FOS	0.716506	2.35582e-13
C16:0	PDCD1LG2	0.71642	2.37854e-13
C16:0	TGFBI	0.00183416	0.987369
C16:0	TGFBR3	-0.0943373	0.414449
C16:0	CLDN5	0.711438	4.12554e-13
C16:0	THBS1	0.58111	3.00671e-08
C16:0	THBS2	-0.17863	0.120097
C16:0	THBS3	-0.244507	0.0321058
C16:0	THBS4	-0.0182962	0.874508
C16:0	THY1	0.0346546	0.76478
C16:0	TICAM2	-0.43923	6.43444e-05
C16:0	TICRR	0.272639	0.0164444
C16:0	LOC101799698	0.711027	4.3151e-13
C16:0	TIGAR	0.259287	0.0227792
C16:0	TIGD5	0.267038	0.0188884
C16:0	TIPARP	0.100468	0.384637
C16:0	WFDC1	0.710526	4.55777e-13
C16:0	TLR3	0.333439	0.00304294
C16:0	TGIF1	0.710336	4.65307e-13
C16:0	TLX1	-0.271602	0.0168752
C16:0	TM4SF18	0.556786	1.45245e-07
C16:0	TMC3	0.668546	3.05267e-11
C16:0	TMCO3	0.614017	2.87574e-09
C16:0	TMEFF1	-0.115251	0.318224
C16:0	TMEFF2	-0.369799	0.000932718
C16:0	TMEM100	-0.47542	1.24619e-05
C16:0	TMEM116	0.558755	1.28448e-07
C16:0	KCNE4	0.709785	4.93999e-13
C16:0	TMEM156	0.62779	9.91673e-10
C16:0	FAM84A	0.70952	5.08461e-13
C16:0	LOC101799618	0.708742	5.53137e-13
C16:0	TMEM177	0.185983	0.105347
C16:0	TMEM200C	0.225842	0.0482749
C16:0	TMEM204	0.501086	3.45732e-06
C16:0	TMEM205	-0.145058	0.208128
C16:0	TMEM208	-0.30265	0.00746491
C16:0	TMEM247	0.180936	0.11531
C16:0	TMEM37	0.573189	5.09252e-08
C16:0	TMEM45B	-0.459338	2.64457e-05
C16:0	TMEM56	-0.154727	0.179069
C16:0	TMEM62	0.61204	3.33684e-09
C16:0	TMOD1	-0.459364	2.64144e-05
C16:0	NUAK2	0.70811	5.92217e-13
C16:0	TNFAIP6	-0.0914225	0.429081
C16:0	TNFAIP8L3	0.0766005	0.507877
C16:0	KITLG	0.705643	7.71674e-13
C16:0	TNFRSF13B	-0.251479	0.0273693
C16:0	ANPEP	0.704726	8.50887e-13
C16:0	TNFRSF6B	0.309999	0.00607554
C16:0	DNAJC6	0.704689	8.54252e-13
C16:0	TNMD	-0.344849	0.00213099
C16:0	TNNC1	0.491131	5.75543e-06
C16:0	TNXB	-0.520567	1.21598e-06
C16:0	TOP2A	0.312581	0.00564466
C16:0	TOX3	0.341171	0.00239377
C16:0	TP53I11	-0.0339465	0.769452
C16:0	TPBG	-0.238589	0.0366492
C16:0	FAM65A	0.704367	8.84003e-13
C16:0	TPST1	-0.3299	0.00338946
C16:0	TRAF1	-0.110196	0.340053
C16:0	TRAK1	0.444081	5.21863e-05
C16:0	TRAPPC5	0.402141	0.000288539
C16:0	LOC101791467	0.704216	8.98265e-13
C16:0	TRIB1	0.360004	0.00130033
C16:0	TRIM24	-0.120192	0.297776
C16:0	TRIM29	0.0239587	0.836144
C16:0	TRIM65	0.400053	0.000312382
C16:0	TRIM71	-0.159963	0.164627
C16:0	TRPC4	-0.148876	0.196278
C16:0	TRPC6	-0.292456	0.00985104
C16:0	TRPM8	-0.423804	0.000122674
C16:0	TRPV4	0.543898	3.1837e-07
C16:0	CYTH4	0.703827	9.36098e-13
C16:0	TSHR	-0.0333184	0.773602
C16:0	TSKU	-0.32437	0.00400158
C16:0	TSNAXIP1	-0.244852	0.0318561
C16:0	TSPAN4	-0.154962	0.178403
C16:0	TSPAN6	0.431048	9.09559e-05
C16:0	TSTD3	0.217739	0.0571327
C16:0	TTC19	0.599549	8.33861e-09
C16:0	TTK	0.373018	0.000834344
C16:0	EGFL7	0.703328	9.86949e-13
C16:0	TTPA	-0.0721014	0.533185
C16:0	TUBB1	0.580592	3.11339e-08
C16:0	IL1RAP	0.703129	1.00785e-12
C16:0	UBA52	-0.345093	0.00211452
C16:0	PKN3	0.702931	1.02918e-12
C16:0	UBB	-0.228857	0.0452822
C16:0	UBXN11	-0.0960135	0.406168
C16:0	UGP2	0.448122	4.37252e-05
C16:0	UGT8	-0.307045	0.00660381
C16:0	ULK2	-0.300811	0.00785345
C16:0	UNC13C	0.640717	3.4768e-10
C16:0	FGD5	0.702832	1.04003e-12
C16:0	ROBO4	0.702568	1.0694e-12
C16:0	LOC101800767	0.702186	1.11326e-12
C16:0	USP45	0.0566987	0.624285
C16:0	UST	-0.111442	0.334589
C16:0	UXS1	-0.196017	0.0875384
C16:0	VAT1L	0.551281	2.03902e-07
C16:0	GJC2	0.702061	1.12799e-12
C16:0	VCAN	0.591913	1.43222e-08
C16:0	VDAC2	-0.322846	0.00418679
C16:0	KIAA1524	0.701611	1.18256e-12
C16:0	VEGFA	0.148618	0.197062
C16:0	VILL	-0.28782	0.0111406
C16:0	VIT	-0.417293	0.000159606
C16:0	VOPP1	0.655178	1.01359e-10
C16:0	VTN	-0.263023	0.0208264
C16:0	VWA3A	-0.136459	0.236659
C16:0	VWC2L	-0.284973	0.0120031
C16:0	VWDE	-0.0672202	0.561332
C16:0	WBSCR17	0.191682	0.0949156
C16:0	WDFY4	0.521141	1.17795e-06
[truncated: 16,217 more rows]
