# Supplementary material for: Dynamic accumulation of fatty acids in duck (Anas platyrhynchos) breast muscle and its correlations with gene expression
Source: BMC Genomics. 2020 Jan 17;21:58. doi: 10.1186/s12864-020-6482-7 (PMC6969424; doi:10.1186/s12864-020-6482-7)
Supplement: Supplementary file 7 — Additional file 7. Composition and main calculated characteristics of diets. [file 12864_2020_6482_MOESM7_ESM.xlsx]

## Sheet: diet composition
Ingredients (%)	14 to 56 days	Analyzed composition	14 to 56 days
Corn	62.55	Metabolizable energy (Kcal/kg)2	2946
Soybean meal	23.85	Crude protein (%)3	15.53
Soybean oil	3.5	Crude fiber(%)3	4.31
Rice husk powder	5.7	Lipids(%)3	7.22
Dicalcium phosphate	1.59	SFA (% TFA)3	16.76
Limestone	1.22	MUFA (%TFA)3	22.2
Salt	0.3	PUFA (%TFA)3	61.05
DL-methionine	0.17
L-lysine•HCl	0.06
Tryptophan	0.01
Premix1	1
Total	100
1 Supplied per kilogram of total diet: Cu (CuSO4·5H2O), 8 mg; Fe (FeSO4·7H2O), 60 mg; Zn (ZnO), 60 mg; Mn (MnSO4·H2O), 100 mg; Se (NaSeO3), 0.3 mg; I (KI), 0.4 mg; choline chloride, 1 000 mg; vitamin A (retinyl acetate), 4 000 IU; vitamin D3 (cholcalciferol), 2 000 IU; vitamin E (dl-α-tocopheryl acetate), 20 IU; vitamin K3 (menadione sodium bisulfate), 2 mg; thiamin (thiamin mononitrate), 2 mg; r…
2 Calculated values。
3 Analyzed values。
