# Supplementary material for: Dynamic accumulation of fatty acids in duck (Anas platyrhynchos) breast muscle and its correlations with gene expression
Source: BMC Genomics. 2020 Jan 17;21:58. doi: 10.1186/s12864-020-6482-7 (PMC6969424; doi:10.1186/s12864-020-6482-7)
Supplement: Supplementary file 8 — Additional file 8. Summary of sample information used for transcriptomic analysis. [file 12864_2020_6482_MOESM8_ESM.xlsx]

## Sheet: sample_information
Sample id	Breed	Age	Sex	RIN	Accession number	Deposition location
2w_PK1	Pekin duck	2w	Female	8.9	CRX059310	http://bigd.big.ac.cn/gsa
2w_PK2	Pekin duck	2w	Female	8.5	CRX059311	http://bigd.big.ac.cn/gsa
2w_PK3	Pekin duck	2w	Female	8.9	CRX059312	http://bigd.big.ac.cn/gsa
4w_PK1	Pekin duck	4w	Female	8.5	CRX059313	http://bigd.big.ac.cn/gsa
4w_PK2	Pekin duck	4w	Female	8.2	CRX059314	http://bigd.big.ac.cn/gsa
4w_PK3	Pekin duck	4w	Female	9	CRX059315	http://bigd.big.ac.cn/gsa
6w_PK1	Pekin duck	6w	Female	9.1	CRX059316	http://bigd.big.ac.cn/gsa
6w_PK2	Pekin duck	6w	Female	9	CRX059317	http://bigd.big.ac.cn/gsa
6w_PK3	Pekin duck	6w	Female	8.9	CRX059318	http://bigd.big.ac.cn/gsa
8w_PK1	Pekin duck	8w	Female	7.9	CRX059319	http://bigd.big.ac.cn/gsa
8w_PK2	Pekin duck	8w	Female	8.6	CRX059320	http://bigd.big.ac.cn/gsa
8w_PK3	Pekin duck	8w	Female	9	CRX059321	http://bigd.big.ac.cn/gsa
2w_MD1	Mallard	2w	Female	8.2	CRX059322	http://bigd.big.ac.cn/gsa
2w_MD2	Mallard	2w	Female	8.2	CRX059323	http://bigd.big.ac.cn/gsa
2w_MD3	Mallard	2w	Female	9	CRX059324	http://bigd.big.ac.cn/gsa
4w_MD1	Mallard	4w	Female	8.5	CRX059325	http://bigd.big.ac.cn/gsa
4w_MD2	Mallard	4w	Female	9	CRX059326	http://bigd.big.ac.cn/gsa
4w_MD3	Mallard	4w	Female	8.8	CRX059327	http://bigd.big.ac.cn/gsa
6w_MD1	Mallard	6w	Female	8.9	CRX059328	http://bigd.big.ac.cn/gsa
6w_MD2	Mallard	6w	Female	8.8	CRX059329	http://bigd.big.ac.cn/gsa
6w_MD3	Mallard	6w	Female	8.6	CRX059330	http://bigd.big.ac.cn/gsa
8w_MD1	Mallard	8w	Female	8.1	CRX059331	http://bigd.big.ac.cn/gsa
8w_MD2	Mallard	8w	Female	8.7	CRX059332	http://bigd.big.ac.cn/gsa
8w_MD3	Mallard	8w	Female	9.3	CRX059333	http://bigd.big.ac.cn/gsa
