# Supplementary material for: Dynamic accumulation of fatty acids in duck (Anas platyrhynchos) breast muscle and its correlations with gene expression
Source: BMC Genomics. 2020 Jan 17;21:58. doi: 10.1186/s12864-020-6482-7 (PMC6969424; doi:10.1186/s12864-020-6482-7)
Supplement: Supplementary file 9 — Additional file 9. The specific primers for Q-PCR in this study. [file 12864_2020_6482_MOESM9_ESM.xlsx]

## Sheet: primers
Gene_name	Annotation	Primer_F(5'→3')	Primer_R(5'→3')
ACSBG2	acyl-CoA synthetase bubblegum family member 2	TTGCTGCACAGATGACGGAT	TGTAACCCGACTTCCTTGGC
FASN	fatty acid synthase	GCTGAGAAACGCCAATACC	GAGCAAGACACCGCAAACT
ACADL	acyl-CoA dehydrogenase long chain	CAGCCTTCATTCAGATATAGTC	CGTCACTCATCCAACCATT
SCD	stearoyl-CoA desaturase	GCTGGACCTGAGCGACATA	GATGGCTGGAATGAAGAAGC
FABP3	fatty acid binding protein 3	TGGATGGAGGCAAACTGGTC	GGACAGAGGCAATTCGGTGA
LPL	lipoprotein lipase	GACCAAGACCAACCAGCCATTC	CGCCTGACTTCACTCTGACTCT
